# Supplementary material for: Global Prevalence and Hemagglutinin Evolution of H7N9 Avian Influenza Viruses from 2013 to 2022
Source: Viruses. 2023 Nov 4;15(11):2214. doi: 10.3390/v15112214 (PMC10674656; doi:10.3390/v15112214)
Supplement: Supplementary file 1 [file viruses-15-02214-s001.zip]

Archive with 2 entries (2 files):
- Supplementary File1.xlsx
- Supplementary File2.fas
