# Supplementary material for: Global Prevalence and Hemagglutinin Evolution of H7N9 Avian Influenza Viruses from 2013 to 2022
Source: Viruses. 2023 Nov 4;15(11):2214. doi: 10.3390/v15112214 (PMC10674656; doi:10.3390/v15112214)
Supplement: Supplementary file 1 [file viruses-15-02214-s001.zip › Supplementary File1.xlsx]

## Sheet: Sheet1
Isolate_Id	Isolate_Name	Location	Collection_Date
EPI_ISL_696534	A/goose/Guangdong/Q70/2017	Asia / China	2017-04-09
EPI_ISL_696533	A/goose/Guangdong/Q38/2017	Asia / China	2017-01-15
EPI_ISL_173693	A/goose/Jiangsu/1027/2013	Asia / China	2013-04-06
EPI_ISL_155815	A/silky_chicken/Hong_Kong/1772-3/2014	Asia / Hong Kong (SAR)	2014-01-27
EPI_ISL_505060	A/swine/eastern China/HH24/2017	Asia / China	2017-08-07
EPI_ISL_505059	A/swine/eastern China/005/2017	Asia / China	2017-08-20
EPI_ISL_353996	A/Environment/Inner Mongolia/23286/2019	Asia / China / Inner Mongolia Autonomous Region / Inner Mongolia	2019-04-05
EPI_ISL_353995	A/Environment/Inner Mongolia/23280/2019	Asia / China / Gansu Province / Inner Mongolia	2019-04-05
EPI_ISL_353989	A/Environment/Inner Mongolia/23278/2019	Asia / China / Inner Mongolia Autonomous Region / Inner Mongolia	2019-04-05
EPI_ISL_353988	A/Environment/Inner Mongolia/23280/2019	Asia / China / Inner Mongolia Autonomous Region / Inner Mongolia	2019-04-05
EPI_ISL_353987	A/Environment/Inner Mongolia/23283/2019	Asia / China / Inner Mongolia Autonomous Region / Inner Mongolia	2019-04-05
EPI_ISL_353986	A/Environment/Inner Mongolia/23285/2019	Asia / China / Inner Mongolia Autonomous Region / Inner Mongolia	2019-04-05
EPI_ISL_353985	A/Environment/Inner Mongolia/23286/2019	Asia / China / Inner Mongolia Autonomous Region / Inner Mongolia	2019-04-05
EPI_ISL_353984	A/Environment/Inner Mongolia/23287/2019	Asia / China / Inner Mongolia Autonomous Region / Inner Mongolia	2019-04-05
EPI_ISL_295043	A/Environment/Guangdong/9.30 DGCP02/2016	Asia / China / Guangdong	2016-09-30
EPI_ISL_283555	A/environment/Qinghai/S3032/2014	Asia / China	2014-10-28
EPI_ISL_283554	A/environment/Hunan/SD009/2015	Asia / China	2015-01-16
EPI_ISL_283553	A/environment/Hunan/S40858/2015	Asia / China	2015-11-18
EPI_ISL_283552	A/environment/Hebei/SC069/2013	Asia / China	2013-07-22
EPI_ISL_283551	A/environment/Fujian/SD003/2014	Asia / China	2014-01-14
EPI_ISL_267757	A/Environment/Guangdong/07128/2017	Asia / China / Guangdong	2017-01-09
EPI_ISL_267756	A/Environment/Guangdong/02741/2016	Asia / China / Guangdong	2016-12-26
EPI_ISL_267755	A/Environment/Guangdong/02739/2016	Asia / China / Guangdong	2016-12-26
EPI_ISL_267754	A/Environment/Guangdong/02738/2016	Asia / China / Guangdong	2016-12-26
EPI_ISL_267753	A/Environment/Guangdong/02737/2016	Asia / China / Guangdong	2016-12-26
EPI_ISL_267752	A/Environment/Guangdong/02736/2016	Asia / China / Guangdong	2016-12-26
EPI_ISL_267751	A/Environment/Guangdong/02735/2016	Asia / China / Guangdong	2016-12-26
EPI_ISL_259759	A/environment/Guangdong/03.13 SZBA-E1/2017	Asia / China / Guangdong	2017-03-13
EPI_ISL_259752	A/environment/Jiangxi/02.05 ShRXZ038/2017	Asia / China / Jiangxi	2017-02-05
EPI_ISL_258244	A/Env/GD-ZS975/H7N9/2016-12-30	Asia / China / Guangdong	2016-12-30
EPI_ISL_258243	A/Env/GD-ZS921/H7N9/2016-12-27	Asia / China / Guangdong	2016-12-27
EPI_ISL_258242	A/Env/GD-ZQ038/H7N9/2016-11-29	Asia / China / Guangdong	2016-11-29
EPI_ISL_258241	A/Env/GD-MZ409/H7N9/2016-12-26	Asia / China / Guangdong	2016-12-26
EPI_ISL_258240	A/Env/GD-MZ110/H7N9/2016-11-07	Asia / China / Guangdong	2016-11-07
EPI_ISL_258239	A/Env/GD-JM721/H7N9/2016-12-26	Asia / China / Guangdong	2016-12-26
EPI_ISL_258238	A/Env/GD-JM595/H7N9/2016-12-14	Asia / China / Guangdong	2016-12-14
EPI_ISL_258237	A/Env/GD-JM591/H7N9/2016-12-14	Asia / China / Guangdong	2016-12-14
EPI_ISL_258236	A/Env/GD-JM579/H7N9/2016-12-14	Asia / China / Guangdong	2016-12-14
EPI_ISL_258235	A/Env/GD-JM578/H7N9/2016-12-14	Asia / China / Guangdong	2016-12-14
EPI_ISL_258234	A/Env/GD-JM576/H7N9/2016-12-14	Asia / China / Guangdong	2016-12-14
EPI_ISL_258233	A/Env/GD-JM140/H7N9/2016-12-14	Asia / China / Guangdong	2016-12-14
EPI_ISL_258232	A/Env/GD-JM139/H7N9/2016-12-14	Asia / China / Guangdong	2016-12-14
EPI_ISL_258231	A/Env/GD-JM107/H7N9/2016-12-15	Asia / China / Guangdong	2016-12-15
EPI_ISL_258230	A/Env/GD-JM105/H7N9/2016-12-15	Asia / China / Guangdong	2016-12-15
EPI_ISL_258229	A/Env/GD-HY277/H7N9/2016-12-07	Asia / China / Guangdong	2016-12-07
EPI_ISL_258228	A/Env/GD-HY219/H7N9/2016-11-02	Asia / China / Guangdong	2016-11-02
EPI_ISL_258227	A/Env/GD-GZ3375/H7N9/2016-12-15	Asia / China / Guangdong	2016-12-15
EPI_ISL_258226	A/Env/GD-GZ16326/H7N9/2016-12-15	Asia / China / Guangdong	2016-12-15
EPI_ISL_258225	A/Env/GD-GZ16323/H7N9/2016-12-15	Asia / China / Guangdong	2016-12-15
EPI_ISL_258224	A/Env/GD-GZ16322/H7N9/2016-12-15	Asia / China / Guangdong	2016-12-15
EPI_ISL_258223	A/Env/GD-GZ1164/H7N9/2016-12-15	Asia / China / Guangdong	2016-12-15
EPI_ISL_258222	A/Env/GD-GZ1162/H7N9/2016-12-15	Asia / China / Guangdong	2016-12-15
EPI_ISL_258221	A/Env/GD-GZ1132/H7N9/2016-12-15	Asia / China / Guangdong	2016-12-15
EPI_ISL_258220	A/Env/A/GD-JY437/H7N9/2016-12-23	Asia / China / Guangdong	2016-12-23
EPI_ISL_258219	A/Env/GD-ZQ/1104/H7N9/2016-12-15	Asia / China / Guangdong	2016-12-15
EPI_ISL_258218	A/Env/GD-MZ/1116/H7N9/2016-12-15	Asia / China / Guangdong	2016-12-15
EPI_ISL_221682	A/environment/Shanghai/CM02/2015	Asia / China / Shanghai	2015-05-24
EPI_ISL_221677	A/environment/Shanghai/CM03/2015	Asia / China / Shanghai	2015-05-24
EPI_ISL_221676	A/environment/Shanghai/CM01/2015	Asia / China / Shanghai	2015-05-24
EPI_ISL_192976	A/environment/Shenzhen/01/2013	Asia / China / Guangdong Province / shenzhen	2013-12-01
EPI_ISL_192916	A/environment/Shenzhen/4/2013	Asia / China / Guangdong Province / shenzhen	2013-12-01
EPI_ISL_192915	A/environment/Shenzhen/3/2013	Asia / China / Guangdong Province / shenznen	2013-12-01
EPI_ISL_192914	A/environment/Shenzhen/2/2013	Asia / China / Guangdong Province / shenzhen	2013-12-01
EPI_ISL_176998	A/environment/Shanghai/RL01/2013	Asia / China	2013-03-30
EPI_ISL_169132	A/Environment/Zhejiang/5/2014	Asia / China / Zhejiang	2014-10-09
EPI_ISL_157161	A/environment/Guangzhou/1/2014	Asia / China	2014-01-26
EPI_ISL_153077	A/environment/Suzhou/14/2013	Asia / China	2013-04-04
EPI_ISL_153006	A/environment/Zhenjiang/4/2013	Asia / China	2013-04-07
EPI_ISL_153005	A/environment/Suzhou/8/2013	Asia / China	2013-04-08
EPI_ISL_1634438	A/environment/Kagoshima/KU-H4/2018	Asia / Japan / Kagoshima	2018-12-10
EPI_ISL_139905	A/environment/Hangzhou/37/2013	Asia / China / Zhejiang Province / Hangzhou City	2013-04-04
EPI_ISL_258245	A/enviromment/Chongqing-Hechuan/2-20/2017	Asia / China / Chongqinq Municipality	2017-02-12
EPI_ISL_139908	A/environment/Hangzhou/109-1/2013(H7N9)	Asia / China / Zhejiang Province / Hangzhou City	2013-04-12
EPI_ISL_139500	A/environment/Hangzhou/34-1/2013(H7N9)	Asia / China / Zhejiang Province / Hangzhou	2013-04-04
EPI_ISL_176833	A/Environment/Guangdong/DG127/2015	Asia / China / Guangdong Province	2015-02-20
EPI_ISL_176830	A/Environment/Guangdong/DG104/2015	Asia / China / Guangdong Province	2015-01-16
EPI_ISL_169591	A/environment/Hangzhou/231/2014	Asia / China / Zhejiang Province / Hangzhou City	2014-01-23
EPI_ISL_169590	A/environment/Hangzhou/249/2014	Asia / China / Zhejiang Province / Hangzhou City	2014-01-23
EPI_ISL_697599	A/China/Influenza A virus/2017	Asia / China	2017-06-30
EPI_ISL_426185	A/Souzhou/SZ24/2015	Asia / China / Jiangsu Provice	2015-03-06
EPI_ISL_426184	A/Suzhou/SZ19/2014	Asia / China / Jiangsu Provice	2014-12-11
EPI_ISL_372783	A/China/LN/2018	Asia / China	2018-04-26
EPI_ISL_353999	A/Gansu/23275/2019	Asia / China / Gansu Province / Gansu	2019-04-03
EPI_ISL_353998	A/Gansu/23276/2019	Asia / China / Gansu	2019-04-03
EPI_ISL_353997	A/Gansu/23277/2019	Asia / China / Gansu Province / Gansu	2019-04-01
EPI_ISL_353994	A/Gansu/23453/2019	Asia / China / Gansu Province / Gansu	2019-04-04
EPI_ISL_353993	A/Gansu/23275/2019	Asia / China / Inner Mongolia Autonomous Region / Gansu	2019-04-03
EPI_ISL_353992	A/Gansu/23276/2019	Asia / China / Gansu Province / Gansu	2019-04-03
EPI_ISL_353991	A/Gansu/23277/2019	Asia / China / Gansu Province / Gansu	2019-04-01
EPI_ISL_353990	A/Gansu/23447/2019	Asia / China / Gansu Province / Gansu	2019-04-04
EPI_ISL_337278	A/Yunnan/40430/2017	Asia / China / Yunnan	2017-11-29
EPI_ISL_327792	A/Guangdong/GZ8H001/2017	Asia / China	2017-01
EPI_ISL_327778	A/Guangdong/GZ8H002/2017	Asia / China	2017-03
EPI_ISL_295549	A/Inner Mongolia/Tongliao29169/2017	Asia / China	2017-06-14
EPI_ISL_292347	A/Ordos, Inner Mongolia/0526/2017	Asia / China / Inner Mongolia Autonomous Region / Ushen Hoshoo, Ordos	2017-05-26
EPI_ISL_278791	A/Suzhou/88/2016	Asia / China	2016-12-31
EPI_ISL_278790	A/Suzhou/96/2017	Asia / China	2017-01-04
EPI_ISL_278789	A/Suzhou/95/2017	Asia / China	2017-01-04
EPI_ISL_278788	A/Suzhou/92/2017	Asia / China	2017-01-02
EPI_ISL_278787	A/Suzhou/93/2017	Asia / China	2017-01-03
EPI_ISL_278786	A/Suzhou/91/2017	Asia / China	2017-01-02
EPI_ISL_278785	A/Suzhou/90/2017	Asia / China	2017-01-02
EPI_ISL_278784	A/Suzhou/87/2016	Asia / China	2016-12-30
EPI_ISL_278783	A/Suzhou/86/2016	Asia / China	2016-12-29
EPI_ISL_278782	A/Suzhou/84/2016	Asia / China	2016-12-28
EPI_ISL_278781	A/Suzhou/80/2016	Asia / China	2016-12-26
EPI_ISL_278780	A/Suzhou/79/2016	Asia / China	2016-12-27
EPI_ISL_278779	A/Suzhou/78/2016	Asia / China	2016-12-26
EPI_ISL_278778	A/Suzhou/74/2016	Asia / China	2016-12-19
EPI_ISL_278777	A/Suzhou/73/2016	Asia / China	2016-12-20
EPI_ISL_278776	A/Suzhou/67/2016	Asia / China	2016-12-16
EPI_ISL_278775	A/Suzhou/51/2016	Asia / China	2016-12-19
EPI_ISL_278774	A/Suzhou/54/2016	Asia / China	2016-11-25
EPI_ISL_278773	A/Suzhou/57/2016	Asia / China	2016-12-06
EPI_ISL_278772	A/Suzhou/58/2016	Asia / China	2016-12-10
EPI_ISL_278771	A/Suzhou/59/2016	Asia / China	2016-12-12
EPI_ISL_278770	A/Suzhou/63/2016	Asia / China	2016-11-15
EPI_ISL_278769	A/Suzhou/65/2016	Asia / China	2016-12-09
EPI_ISL_278768	A/Suzhou/467/2016	Asia / China	2016-10-26
EPI_ISL_278767	A/Suzhou/60/2016	Asia / China	2016-12-13
EPI_ISL_278766	A/Suzhou/56/2016	Asia / China	2016-12-02
EPI_ISL_267764	A/Guangdong/17SF064/2017	Asia / China / Guangdong	2017-03-12
EPI_ISL_267763	A/Guangdong/17SF062/2017	Asia / China / Guangdong	2017-03-11
EPI_ISL_267762	A/Guangdong/17SF059/2017	Asia / China / Guangdong	2017-03-06
EPI_ISL_267761	A/Guangdong/17SF039/2017	Asia / China / Guangdong	2017-02-15
EPI_ISL_267760	A/Guangdong/17SF037/2017	Asia / China / Guangdong	2017-02-09
EPI_ISL_267759	A/Guangdong/17SF033/2017	Asia / China / Guangdong	2017-02-22
EPI_ISL_267758	A/Guangdong/17SF032/2017	Asia / China / Guangdong	2017-01-23
EPI_ISL_266964	A/Guangdong/17SF003/2016 NIBRG-375	Europe / United Kingdom	2017-06-19
EPI_ISL_266963	A/Guangdong/17SF003/2016	Asia / China	2017-06-19
EPI_ISL_266936	A/Shenzhen/Th008/2017(H7N9)	Asia / China / Guangdong Province / Shenzhen	2017-04-27
EPI_ISL_266935	A/Shenzhen/Th008/2017(H7N9)	Asia / China / Guangdong Province / Shenzhen	2017-04-27
EPI_ISL_263365	A/Guangdong/8H324/2017	Asia / China / Guangdong Province	2017-01-04
EPI_ISL_259757	A/Shenzhen/Th0007/2017	Asia / China / Guangdong	2017-03-12
EPI_ISL_259269	A/Hong Kong/125/2017	Asia / Hong Kong (SAR)	2017-01-05
EPI_ISL_258409	A/Guangxi/1/2017	Asia / China / Guangxi Zhuang Autonomous Region / Nanning	2017-02-18
EPI_ISL_258217	A/GD-ZS201/H7N9/2016-12-30	Asia / China / Guangdong	2016-12-30
EPI_ISL_258216	A/GD-ZS031/H7N9/2017-02-09	Asia / China / Guangdong	2017-02-09
EPI_ISL_258215	A/GD-ZS030/H7N9/2017-02-07	Asia / China / Guangdong	2017-02-07
EPI_ISL_258214	A/GD-SZ202/H7N9/2016-12-30	Asia / China / Guangdong	2016-12-30
EPI_ISL_258213	A/GD-SG013/H7N9/2017-01-23	Asia / China / Guangdong	2017-01-23
EPI_ISL_258212	A/GD-JM/193/H7N9/2016-12-09	Asia / China / Guangdong	2016-12-09
EPI_ISL_258211	A/GD-JM/194/H7N9/2016-12-09	Asia / China / Guangdong	2016-12-09
EPI_ISL_258210	A/GD-GZ/192/H7N9/2016-12-04	Asia / China / Guangdong	2016-12-04
EPI_ISL_258209	A/GD-MZ/191/H7N9/2016-11-12	Asia / China / Guangdong	2016-11-12
EPI_ISL_258208	A/GD-MZ011/H7N9/2017-01-12	Asia / China / Guangdong	2017-01-12
EPI_ISL_258207	A/GD-JY203/H7N9/2016-12-31	Asia / China / Guangdong	2016-12-31
EPI_ISL_258206	A/GD-JY017/H7N9/2017-01-23	Asia / China / Guangdong	2017-01-23
EPI_ISL_258204	A/GD-JM196/H7N9/2016-12-23	Asia / China / Guangdong	2016-12-23
EPI_ISL_258203	A/GD-FS010/H7N9/2017-01-13	Asia / China / Guangdong	2017-01-13
EPI_ISL_258202	A/GD-CZ009/H7N9/2017-01-19	Asia / China / Guangdong	2017-01-19
EPI_ISL_250425	A/Shenzhen/Th002/2016_H7N9	Asia / China / Beijing Municipality	2016-12-30
EPI_ISL_250424	A/Shenzhen/Th001/2016	Asia / China / Guangdong Province	2016-12-31
EPI_ISL_250317	A/Yunnan/YN002/2017_H7N9	Asia / China / Yunnan: JXShR-KM002	2017-02-09
EPI_ISL_250316	A/Yunnan/YN001/2017_H7N9	Asia / China / Yunnan: JXShR-KM001	2017-02-07
EPI_ISL_250315	A/Shenzhen/Th006/2017_H7N9	Asia / China / Guangdong	2017-02-07
EPI_ISL_250314	A/Shenzhen/Th004/2017_H7N9	Asia / China / Guangdong	2017-01-20
EPI_ISL_250313	A/Shenzhen/Th003/2017_H7N9	Asia / China / Guangdong	2017-01-16
EPI_ISL_250312	A/Guangdong/Th005/2017_H7N9	Asia / China / Guangdong	2017-02-01
EPI_ISL_250311	A/Guangdong/Th008/2017_H7N9	Asia / China / Guangdong	2017-01-04
EPI_ISL_242901	A/Fujian/54840/2016	Asia / China / Fujian	2016-11-16
EPI_ISL_242900	A/Anhui/60926/2016	Asia / China / Anhui	2016-12-21
EPI_ISL_242899	A/Jiangsu/60452/2016	Asia / China / Jiangsu	2016-12-19
EPI_ISL_242898	A/Anhui/60935/2016	Asia / China / Anhui	2016-12-19
EPI_ISL_242897	A/Anhui/60934/2016	Asia / China / Anhui	2016-12-19
EPI_ISL_242896	A/Anhui/60933/2016	Asia / China / Anhui	2016-12-19
EPI_ISL_242895	A/Anhui/60931/2016	Asia / China / Anhui	2016-12-13
EPI_ISL_242894	A/Anhui/60932/2016	Asia / China / Anhui	2016-12-19
EPI_ISL_242893	A/Anhui/60929/2016	Asia / China / Anhui	2016-12-15
EPI_ISL_242892	A/Anhui/60928/2016	Asia / China / Anhui	2016-12-15
EPI_ISL_242891	A/Anhui/60925/2016	Asia / China / Anhui	2016-12-21
EPI_ISL_242890	A/Anhui/60924/2016	Asia / China / Anhui	2016-12-22
EPI_ISL_242889	A/Anhui/60927/2016	Asia / China / Anhui	2016-12-18
EPI_ISL_242888	A/Guangdong/60061/2016	Asia / China / Guangdong	2016-12-13
EPI_ISL_242887	A/Jiangsu/60447/2016	Asia / China / Jiangsu	2016-12-16
EPI_ISL_242886	A/Jiangsu/60450/2016	Asia / China / Jiangsu	2016-12-19
EPI_ISL_242885	A/Jiangsu/60451/2016	Asia / China / Jiangsu	2016-12-19
EPI_ISL_242884	A/Anhui/60936/2016	Asia / China / Anhui	2016-12-16
EPI_ISL_242883	A/Jiangsu/60454/2016	Asia / China / Jiangsu	2016-11-25
EPI_ISL_242882	A/Jiangsu/60456/2016	Asia / China / Jiangsu	2016-12-02
EPI_ISL_242881	A/Jiangsu/60457/2016	Asia / China / Jiangsu	2016-12-06
EPI_ISL_242880	A/Jiangsu/60458/2016	Asia / China / Jiangsu	2016-12-10
EPI_ISL_242879	A/Jiangsu/60459/2016	Asia / China / Jiangsu	2016-12-12
EPI_ISL_242878	A/Jiangsu/60460/2016	Asia / China / Jiangsu	2016-12-13
EPI_ISL_242877	A/Jiangsu/60461/2016	Asia / China / Jiangsu	2016-12-20
EPI_ISL_242876	A/Jiangsu/60462/2016	Asia / China / Jiangsu	2016-12-16
EPI_ISL_242875	A/Jiangsu/60463/2016	Asia / China / Jiangsu	2016-11-15
EPI_ISL_242874	A/Jiangsu/60465/2016	Asia / China / Jiangsu	2016-12-09
EPI_ISL_242873	A/Jiangsu/60467/2016	Asia / China / Jiangsu	2016-10-26
EPI_ISL_242872	A/Fujian/56600/2016	Asia / China / Fujian	2016-11-20
EPI_ISL_242871	A/Guangdong/60060/2016	Asia / China / Guangdong	2016-12-09
EPI_ISL_242870	A/Guangdong/60923/2016	Asia / China / Guangdong	2016-12-28
EPI_ISL_242869	A/Jiangsu/60466/2016	Asia / China / Jiangsu	2016-11-21
EPI_ISL_242868	A/Hunan/00001/2016	Asia / China / Hunan	2016-12-27
EPI_ISL_242867	A/Zhejiang/3/2017	Asia / China / Zhejiang	2017-01-01
EPI_ISL_242866	A/Zhejiang/6/2016	Asia / China / Zhejiang	2016-10-07
EPI_ISL_242865	A/Zhejiang/8/2016	Asia / China / Zhejiang	2016-12-11
EPI_ISL_242864	A/Zhejiang/9/2016	Asia / China / Zhejiang	2016-12-12
EPI_ISL_242863	A/Zhejiang/10/2016	Asia / China / Zhejiang	2016-12-18
EPI_ISL_242862	A/Zhejiang/11/2016	Asia / China / Zhejiang	2016-12-21
EPI_ISL_242861	A/Zhejiang/12/2016	Asia / China / Zhejiang	2016-12-25
EPI_ISL_242860	A/Zhejiang/13/2016	Asia / China / Zhejiang	2016-12-24
EPI_ISL_242859	A/Zhejiang/14/2016	Asia / China / Zhejiang	2016-12-23
EPI_ISL_242858	A/Zhejiang/15/2016	Asia / China / Zhejiang	2016-12-21
EPI_ISL_242857	A/Zhejiang/16/2016	Asia / China / Zhejiang	2016-12-21
EPI_ISL_242856	A/Zhejiang/1/2017	Asia / China / Zhejiang	2017-01-07
EPI_ISL_242855	A/Zhejiang/2/2017	Asia / China / Zhejiang	2017-01-04
EPI_ISL_242854	A/Zhejiang/7/2016	Asia / China / Zhejiang	2016-12-05
EPI_ISL_242853	A/Zhejiang/17/2016	Asia / China / Zhejiang	2016-12-31
EPI_ISL_242852	A/Zhejiang/18/2016	Asia / China / Zhejiang	2016-12-27
EPI_ISL_242851	A/Zhejiang/4/2017	Asia / China / Zhejiang	2017-01-05
EPI_ISL_242850	A/Zhejiang/19/2016	Asia / China / Zhejiang	2016-12-28
EPI_ISL_242849	A/Zhejiang/20/2016	Asia / China / Zhejiang	2016-12-30
EPI_ISL_242848	A/Zhejiang/5/2017	Asia / China / Zhejiang	2017-01-02
EPI_ISL_242847	A/Zhejiang/6/2017	Asia / China / Zhejiang	2017-01-05
EPI_ISL_242846	A/Hunan/02285/2017	Asia / China / Hunan	2017-01-08
EPI_ISL_242845	A/Hunan/02287/2017	Asia / China / Hunan	2017-01-11
EPI_ISL_242844	A/Hunan/02286/2017	Asia / China / Hunan	2017-01-06
EPI_ISL_242843	A/Fujian/02152/2017	Asia / China / Fujian	2017-01-06
EPI_ISL_242842	A/Fujian/02151/2017	Asia / China / Fujian	2017-01-01
EPI_ISL_242275	A/Hong Kong/214/2017	Asia / Hong Kong (SAR)	2017-01-09
EPI_ISL_239333	A/Guangdong/CHN/023/2016	Asia / China	2016-02-15
EPI_ISL_239332	A/Guangdong/CHN/ST021/2016	Asia / China	2016-02-05
EPI_ISL_239331	A/GD-JY/007/2016	Asia / China	2016-01-12
EPI_ISL_239330	A/Guangdong/CHN/ST051/2016	Asia / China	2015-11-22
EPI_ISL_239329	A/Guangdong/CHN/871/2015	Asia / China	2016-02-11
EPI_ISL_233629	A/Fujian/3/2016	Asia / China / Fujian Province	2016-01-15
EPI_ISL_233628	A/Fujian/1/2016	Asia / China	2016-01-13
EPI_ISL_217947	A/Hong Kong/VB16064646/2016	Asia / Hong Kong (SAR)	2016-04-19
EPI_ISL_192913	A/Human/Shenzhen/6/2015	Asia / China / Guangdong Province / shenzhen	2015-01-01
EPI_ISL_192912	A/Human/Shenzhen/5/2015	Asia / China / Guangdong Province / shenzhen	2015-01-01
EPI_ISL_192911	A/Human/Shenzhen/4/2015	Asia / China / Guangdong Province / shenzhen	2015-01-01
EPI_ISL_192910	A/Human/Shenzhen/3/2015	Asia / China / Guangdong Province / shenzhen	2015-01-01
EPI_ISL_192909	A/Human/Shenzhen/1/2015	Asia / China / Guangdong Province / shenzhen	2014-12-01
EPI_ISL_192908	A/Human/Shenzhen/17/2014	Asia / China / Guangdong Province / shenzhen	2014-01-01
EPI_ISL_192907	A/Human/Shenzhen/16/2014	Asia / China / Guangdong Province / shenzhen	2014-01-01
EPI_ISL_192906	A/Human/Shenzhen/9/2014	Asia / China / Guangdong Province / shenzhen	2014-01-01
EPI_ISL_192905	A/Human/Shenzhen/8/2014	Asia / China / Guangdong Province / shenzhen	2014-01-01
EPI_ISL_192904	A/Human/Shenzhen/7/2014	Asia / China / Guangdong Province / shenzhen	2014-01-01
EPI_ISL_192903	A/Human/Shenzhen/6/2014	Asia / China / Guangdong Province / shenzhen	2014-01-01
EPI_ISL_192902	A/Human/Shenzhen/5/2014	Asia / China / Guangdong Province / shenzhen	2014-01-01
EPI_ISL_192901	A/Human/Shenzhen/4/2014	Asia / China / Guangdong Province / shenzhen	2014-01-01
EPI_ISL_192900	A/Human/Shenzhen/3/2014	Asia / China / Guangdong Province / shenzhen	2014-01-01
EPI_ISL_192899	A/Human/Shenzhen/2/2014	Asia / China / Guangdong Province / shenzhen	2014-01-01
EPI_ISL_192898	A/Human/Shenzhen/1/2013	Asia / China / Guangdong Province / shenzhen	2013-12-01
EPI_ISL_177875	A/Shanghai/ION/2013	Asia / China	2013-04-04
EPI_ISL_176442	A/Shenzhen/SP118/2014	Asia / China	2014-03-18
EPI_ISL_176441	A/Shenzhen/SP116/2014	Asia / China	2014-03-15
EPI_ISL_176440	A/Shenzhen/SP113/2014	Asia / China	2014-03-12
EPI_ISL_176439	A/Shenzhen/SP62/2014	Asia / China	2014-02-05
EPI_ISL_176438	A/Shenzhen/SP75/2014	Asia / China	2014-02-15
EPI_ISL_176437	A/Shenzhen/SP60/2014	Asia / China	2014-01-30
EPI_ISL_176436	A/Shenzhen/SP58/2014	Asia / China	2014-01-25
EPI_ISL_173625	A/Shanghai/02/2013	Asia / China	2013-03-05
EPI_ISL_173403	A/Shantou/2003/2015	Asia / China / Guangdong Province / Shantou	2015-02-09
EPI_ISL_173033	A/Hong Kong/8130773/2015	Asia / Hong Kong (SAR)	2015-02-22
EPI_ISL_172829	A/Jiangsu/06307/2014	Asia / China / Jiangsu	2014-12-29
EPI_ISL_172828	A/Fujian/09273/2015	Asia / China / Fujian	2015-01-12
EPI_ISL_172827	A/Jiangsu/98342/2014	Asia / China / Jiangsu	2014-11-17
EPI_ISL_172826	A/Xinjiang/98692/2014	Asia / China / Xinjiang	2014-11-25
EPI_ISL_172825	A/XinjiangBintuan/99118/2014	Asia / China / Xinjiang	2014-11-20
EPI_ISL_172824	A/XinjiangBintuan/99117/2014	Asia / China / Xinjiang	2014-10-25
EPI_ISL_172823	A/Guangdong/02496/2014	Asia / China / Guangdong	2014-11-27
EPI_ISL_172822	A/Guizhou/03240/2015	Asia / China / Guizhou	2015-01-09
EPI_ISL_172821	A/Jiangsu/06306/2014	Asia / China / Jiangsu	2014-12-27
EPI_ISL_172820	A/Xinjiang/05845/2015	Asia / China / Xinjiang	2015-01-08
EPI_ISL_172819	A/Environment/Xinjiang/98679/2014	Asia / China / Xinjiang	2014-11-28
EPI_ISL_172818	A/Xinjiang/05916/2014	Asia / China / Xinjiang	2014-12-25
EPI_ISL_172817	A/Guangdong/15SF010/2015	Asia / China / Guangdong	2015-01-06
EPI_ISL_172816	A/Guangdong/15SF018/2015	Asia / China / Guangdong	2015-01-12
EPI_ISL_169442	A/Hong Kong/8194273/2014	Asia / Hong Kong (SAR)	2014-12-25
EPI_ISL_169131	A/Zhejiang/17/2014	Asia / China / Zhejiang	2014-11-25
EPI_ISL_164007	A/Hangzhou/118/2014	Asia / China / Zhejiang	2014-02-10
EPI_ISL_164006	A/Hangzhou/112/2014	Asia / China / Zhejiang	2014-02-09
EPI_ISL_164005	A/Shaoxing/70/2014	Asia / China / Zhejiang	2014-02-03
EPI_ISL_164004	A/Hangzhou/49/2014	Asia / China / Zhejiang	2014-01-29
EPI_ISL_164003	A/Hangzhou/40/2014	Asia / China / Zhejiang	2014-01-24
EPI_ISL_164002	A/Hangzhou/39/2014	Asia / China / Zhejiang	2014-01-23
EPI_ISL_164001	A/Hangzhou/38/2014	Asia / China / Zhejiang	2014-01-23
EPI_ISL_164000	A/Hangzhou/35/2014	Asia / China / Zhejiang	2014-01-23
EPI_ISL_163999	A/Hangzhou/30/2014	Asia / China / Zhejiang	2014-01-20
EPI_ISL_163998	A/Jiaxing/20/2014	Asia / China / Zhejiang	2014-01-18
EPI_ISL_163997	A/Hangzhou/19/2014	Asia / China / Zhejiang	2014-01-18
EPI_ISL_160436	A/Taiwan/2/2014	Asia / Taiwan / T'ai-pei Shih	2014-04-24
EPI_ISL_160435	A/Taiwan/1/2014	Asia / Taiwan / T'ai-pei Shih	2014-04-21
EPI_ISL_160290	A/Hong Kong/5731/2014	Asia / Hong Kong (SAR)	2014-04-08
EPI_ISL_157350	Influenza A Virus (A/Malaysia/228/2014(H7N9)) segment 4 hemagglutinin (HA) gene	Asia / Malaysia / Sabah	2014-02-11
EPI_ISL_157296	A/Guangxi/08309/2014	Asia / China / Guangxi Zhuang Autonomous Region	2014-01-27
EPI_ISL_157295	A/Guangxi/08971/2014	Asia / China / Guangxi Zhuang Autonomous Region	2014-02-05
EPI_ISL_157294	A/Guangxi/08970/2014	Asia / China / Guangxi Zhuang Autonomous Region	2014-02-03
EPI_ISL_157293	A/Hebei/01/2013	Asia / China / Hebei Province	2013-07-19
EPI_ISL_157292	A/Fujian/05/2013	Asia / China / Fujian Province	2013-04-27
EPI_ISL_157290	A/Fujian/04/2013	Asia / China / Fujian Province	2013-05-02
EPI_ISL_157289	A/Fujian/03/2013	Asia / China / Fujian Province	2013-04-29
EPI_ISL_157288	A/Fujian/02/2013	Asia / China / Fujian Province	2013-04-27
EPI_ISL_157287	A/Anhui/04/2013	Asia / China / Anhui Province	2013-04-01
EPI_ISL_157286	A/Beijing/02/2013	Asia / China / Beijing Municipality	2013-05-27
EPI_ISL_157285	A/Hunan/0070/2013	Asia / China / Hunan Province	2013-04-29
EPI_ISL_157284	A/Henan/02/2013	Asia / China / Henan Province	2013-04-23
EPI_ISL_157152	A/Guangzhou/2/2014	Asia / China	2014-01-26
EPI_ISL_157151	A/Guangzhou/1/2014	Asia / China	2014-01-26
EPI_ISL_156471	A/Hong Kong/3263/2014	Asia / Hong Kong (SAR)	2014-02-12
EPI_ISL_156304	A/Guangdong/05/2013	Asia / China	2013-12-17
EPI_ISL_156302	A/Guangdong/04/2013	Asia / China	2013-12-16
EPI_ISL_156300	A/Guangdong/03/2013	Asia / China	2013-12-15
EPI_ISL_155653	A/Shanghai/5190T/2013	Asia / China / Shanghai Municipality	2013-05
EPI_ISL_153338	A/Hong Kong/734/2014	Asia / Hong Kong (SAR)	2014-01-07
EPI_ISL_153078	A/Xuzhou/1/2013	Asia / China	2013-04-25
EPI_ISL_153013	A/Nanjing/7/2013	Asia / China	2013-04-13
EPI_ISL_153012	A/Suzhou/5/2013	Asia / China	2013-04-12
EPI_ISL_153011	A/Nanjing/6/2013	Asia / China	2013-04-11
EPI_ISL_153010	A/Suzhou/3/2013	Asia / China	2013-04-09
EPI_ISL_153009	A/Wuxi/4/2013	Asia / China	2013-04-07
EPI_ISL_153008	A/Wuxi/3/2013	Asia / China	2013-04-07
EPI_ISL_153007	A/Zhenjiang/1/2013	Asia / China	2013-04-07
EPI_ISL_153004	A/Nanjing/4/2013	Asia / China	2013-04-07
EPI_ISL_153003	A/Nanjing/2/2013	Asia / China	2013-04-05
EPI_ISL_148744	A/Zhejiang/DTID-ZJU10/2013	Asia / China / Zhejiang Province	2013-10-14
EPI_ISL_148728	A/Zhejiang/22/2013	Asia / China / Zhejiang	2013-10-14
EPI_ISL_148727	A/Zhejiang/20/2013	Asia / China / Zhejiang	2013-04-24
EPI_ISL_148697	A/Changsha/2/2013	Asia / China	2013-04-29
EPI_ISL_148696	A/Changsha/1/2013	Asia / China	2013-03-22
EPI_ISL_148417	A/Guangdong/1/2013	Asia / China	2013-08-10
EPI_ISL_148299	A/Zhejiang/32/2013	Asia / China	2013-04
EPI_ISL_144740	A/Huzhou/6/2013	Asia / China / Zhejiang	2013-04-13
EPI_ISL_144711	A/Huzhou/10/2013	Asia / China / Zhejiang	2013-04-20
EPI_ISL_144702	A/Huzhou/5/2013	Asia / China / Zhejiang	2013-04-12
EPI_ISL_144701	A/Huzhou/4/2013	Asia / China / Zhejiang	2013-04-13
EPI_ISL_144700	A/Huzhou/3/2013	Asia / China / Zhejiang	2013-04-11
EPI_ISL_144699	A/Huzhou/1/2013	Asia / China / Zhejiang Province / Huzhou	2013-04-03
EPI_ISL_143664	A/Nanjing/5/2013	Asia / China / Jiangsu Provice	2013-04-25
EPI_ISL_143663	A/Nanjing/3/2013	Asia / China / Jiangsu Provice	2013-04-19
EPI_ISL_143658	A/Nanjing/f0874/2013	Asia / China / Jiangsu Provice	2013-04-09
EPI_ISL_143556	A/Nanchang/1/2013	Asia / China	2013-04-24
EPI_ISL_140924	A/Shanghai/4664T/2013	Asia / China	2013-03-05
EPI_ISL_140881	A/Fujian/1/2013	Asia / China	2013-04-24
EPI_ISL_140356	A/Taiwan/1/2013	Asia / Taiwan / T'ai-pei Shih	2013-04-24
EPI_ISL_139904	A/Hangzhou/173/2013	Asia / China / Zhejiang Province / Hangzhou City	2013-04-11
EPI_ISL_139903	A/Hangzhou/169/2013	Asia / China / Zhejiang Province / Hangzhou City	2013-04-11
EPI_ISL_139653	A/Zhejiang/2/2013	Asia / China / Zhejiang	2013-04-03
EPI_ISL_139652	A/Zhejiang/1/2013	Asia / China / Zhejiang	2013-03-24
EPI_ISL_139651	A/Zhejiang/01/2013	Asia / China / Zhejiang Province	2013-03-25
EPI_ISL_139650	A/Shanghai/4/2013	Asia / China / Shanghai Municipality	2013-03-09
EPI_ISL_139649	A/Shanghai/3/2013	Asia / China / Shanghai Municipality	2013-02-27
EPI_ISL_139499	A/Hangzhou/3/2013	Asia / China / Zhejiang Province / Hangzhou	2013-04-02
EPI_ISL_139498	A/Hangzhou/2/2013	Asia / China / Zhejiang Province / Hangzhou	2013-03-25
EPI_ISL_139364	A/Zhejiang/DTID-ZJU01/2013	Asia / China	2013-04-03
EPI_ISL_3663326	A/mallard/Korea/H118/2021	Asia / Korea, Republic of / CB	2021-02-01
EPI_ISL_3663323	A/wild duck/Korea/H296/2020	Asia / Korea, Republic of / JB	2020-11-03
EPI_ISL_176819	A/Chicken/Guangdong/DG592/2014	Asia / China / Guangdong Province	2014-12-08
EPI_ISL_16208998	A/chicken/China/SD215/2021	Asia / China	2021-03-20
EPI_ISL_16208997	A/chicken/China/HeB192/2021	Asia / China	2021-02-25
EPI_ISL_16208996	A/chicken/China/SD158/2021	Asia / China	2021-02-16
EPI_ISL_16208995	A/chicken/China/SD953/2020	Asia / China	2020-12-30
EPI_ISL_16208994	A/chicken/China/HeB778/2020	Asia / China	2020-12-25
EPI_ISL_16208993	A/chicken/China/HeN775/2020	Asia / China	2020-12-14
EPI_ISL_16208992	A/chicken/China/SD786/2020	Asia / China	2020-12-01
EPI_ISL_16208991	A/chicken/China/SD749/2020	Asia / China	2020-11-24
EPI_ISL_16208990	A/chicken/China/SX094/2020	Asia / China	2020-08-06
EPI_ISL_16208989	A/chicken/China/HeN197/2020	Asia / China	2020-06-09
EPI_ISL_4064242	A/chicken/China/0606-20/2017	Asia / China	2017-05-01
EPI_ISL_4064238	A/chicken/China/0606-17/2013	Asia / China	2013-04-17
EPI_ISL_4064237	A/chicken/China/0606-16/2014	Asia / China	2014-04-16
EPI_ISL_4064236	A/chicken/China/0606-15/2014	Asia / China	2014-04-15
EPI_ISL_4064235	A/chicken/China/0606-14/2017	Asia / China	2017-03-03
EPI_ISL_4064234	A/chicken/China/0606-13/2017	Asia / China	2017-03-03
EPI_ISL_4064233	A/chicken/China/0606-12/2017	Asia / China	2017-03-03
EPI_ISL_4064231	A/chicken/China/0606-10/2017	Asia / China	2017-01-15
EPI_ISL_4064230	A/chicken/China/0606-9/2017	Asia / China	2017-05-13
EPI_ISL_4064229	A/chicken/China/0606-8/2017	Asia / China	2017-04-29
EPI_ISL_4064227	A/chicken/China/0606-6/2017	Asia / China	2017-05-01
EPI_ISL_4064226	A/chicken/China/0606-5/2017	Asia / China	2017-06-06
EPI_ISL_4064225	A/chicken/China/0606-4/2017	Asia / China	2017-06-06
EPI_ISL_4064224	A/chicken/China/0606-3/2017	Asia / China	2017-06-06
EPI_ISL_4064223	A/chicken/China/0606-2/2017	Asia / China	2017-06-06
EPI_ISL_4064222	A/chicken/China/0606-1/2017	Asia / China	2017-06-06
EPI_ISL_4032094	A/chicken/Zhejiang/JX142/2015	Asia / China / Zhejiang Province	2015-02-01
EPI_ISL_4032093	A/chicken/Shandong/SDLC120/2015	Asia / China / Shandong Province	2015-02-01
EPI_ISL_4032055	A/chicken/Jiangsu/XZ184/2015	Asia / China / Jiangsu Provice	2015-02-01
EPI_ISL_4031942	A/chicken/Jiangsu/WJ166/2015	Asia / China / Jiangsu Provice	2015-01-01
EPI_ISL_4031581	A/chicken/Jiangsu/TM86/2015	Asia / China / Jiangsu Provice	2015-02-01
EPI_ISL_697867	A/chicken/Jiangxi/1.11_NCDZT8F2-OC/2017	Asia / China / Jiangxi Province	2017-01-11
EPI_ISL_697863	A/chicken/Jiangxi/2.22_NCNP63K2-O/2017	Asia / China / Jiangxi Province	2017-02-22
EPI_ISL_697858	A/chicken/Jiangxi/1.11_NCDZT36F2-OC/2017	Asia / China / Jiangxi Province	2017-01-11
EPI_ISL_697856	A/chicken/Jiangxi/12.22_NCDZT33I2-O/2016	Asia / China / Jiangxi Province	2016-12-22
EPI_ISL_697853	A/chicken/Jiangxi/1.11_NCDZT25G2-OC/2017	Asia / China / Jiangxi Province	2017-01-11
EPI_ISL_697852	A/chicken/Jiangxi/1.11_NCDZT21F2-OC/2017	Asia / China / Jiangxi Province	2017-01-11
EPI_ISL_697849	A/chicken/Jiangxi/1.11_NCNP11E2-OC/2017	Asia / China / Jiangxi Province	2017-01-11
EPI_ISL_697832	A/chicken/Guangdong/1.18_SZBJ012-O/2017	Asia / China / Guangdong Province	2017-01-18
EPI_ISL_696913	A/chicken/Jiangxi/2.16_SRGFPS003-O/2017	Asia / China / Jiangxi Province	2017-02-16
EPI_ISL_696745	A/chicken/Hunan/3.24_YYGK81M2-O/2017	Asia / China / Hunan Province	2017-03-24
EPI_ISL_696657	A/chicken/Hunan/5.24_YYGK69P2-OC/2017	Asia / China / Hunan Province	2017-05-24
EPI_ISL_696656	A/chicken/Hunan/5.24_YYGK67P2-OC/2017	Asia / China / Hunan Province	2017-05-24
EPI_ISL_696654	A/chicken/Hunan/5.24_YYGK65P2-OC/2017	Asia / China / Hunan Province	2017-05-24
EPI_ISL_696652	A/chicken/Hunan/5.24_YYGK64P2-OC/2017	Asia / China / Hunan Province	2017-05-24
EPI_ISL_696651	A/chicken/Hunan/5.24_YYGK63P2-OC/2017	Asia / China / Hunan Province	2017-05-24
EPI_ISL_696650	A/chicken/Hunan/5.24_YYGK61P2-OC/2017	Asia / China / Hunan Province	2017-05-24
EPI_ISL_696647	A/chicken/Hunan/5.24_YYGK54P2-OC/2017	Asia / China / Hunan Province	2017-05-24
EPI_ISL_696645	A/chicken/Hunan/5.24_YYGK53P2-OC/2017	Asia / China / Hunan Province	2017-05-24
EPI_ISL_696641	A/chicken/Hunan/5.24_YYGK49P2-OC/2017	Asia / China / Hunan Province	2017-05-24
EPI_ISL_696636	A/chicken/Hunan/5.24_YYGK32P2-OC/2017	Asia / China / Hunan Province	2017-05-24
EPI_ISL_696635	A/chicken/Hunan/5.24_YYGK31P2-OC/2017	Asia / China / Hunan Province	2017-05-24
EPI_ISL_426186	A/chicken/Suzhou/SZ141/2015	Asia / China / Jiangsu Provice	2015-03-18
EPI_ISL_389797	A/chicken/Hubei/153/2017	Asia / China	2017-09-01
EPI_ISL_389796	A/chicken/Guangxi/97/2017	Asia / China	2017-08-05
EPI_ISL_381470	A/chicken/China/TM24/2013	Asia / China	2013-03-02
EPI_ISL_381469	A/chicken/China/TZ22/2016	Asia / China	2016-02-01
EPI_ISL_368781	A/chicken/China/1614/2014	Asia / China	2014-01-27
EPI_ISL_329150	A/chicken/Guangdong/30/2017	Asia / China	2017-03-30
EPI_ISL_327800	A/chicken/Heilongjiang/BQC01/2017	Asia / China	2017-06
EPI_ISL_299582	A/chicken/Zhejiang/S01/2014	Asia / China	2014-02-16
EPI_ISL_299581	A/chicken/Guangdong/MCX/2014	Asia / China	2014-04-09
EPI_ISL_299580	A/chicken/Guangdong/GSB/2014	Asia / China	2014-03-03
EPI_ISL_299579	A/chicken/Guangdong/38/2014	Asia / China	2014-02-10
EPI_ISL_299578	A/chicken/Guangdong/53/2014	Asia / China	2014-02-10
EPI_ISL_295064	A/chicken/Guangdong/11.30 DGCPLB013/2016	Asia / China / Guangdong	2016-11-30
EPI_ISL_294948	A/chicken/Anhui/HN6/2017	Asia / China	2017-07-01
EPI_ISL_294947	A/chicken/Anhui/HN4/2017	Asia / China	2017-07-01
EPI_ISL_294946	A/chicken/Anhui/HN3/2017	Asia / China	2017-07-01
EPI_ISL_283535	A/chicken/Zhejiang/SD001/2016	Asia / China	2016-01-01
EPI_ISL_283534	A/chicken/Zhejiang/S4168/2013	Asia / China	2013-12-08
EPI_ISL_283533	A/chicken/Zhejiang/S4135/2013	Asia / China	2013-12-08
EPI_ISL_283532	A/chicken/Zhejiang/S4079/2013	Asia / China	2013-12-08
EPI_ISL_283531	A/chicken/Zhejiang/S4071/2013	Asia / China	2013-12-08
EPI_ISL_283530	A/chicken/Zhejiang/S4060/2014	Asia / China	2014-11-25
EPI_ISL_283529	A/chicken/Zhejiang/S4017/2013	Asia / China	2013-12-08
EPI_ISL_283528	A/chicken/Zhejiang/S4008/2013	Asia / China	2013-12-08
EPI_ISL_283527	A/chicken/Zhejiang/S1190/2015	Asia / China	2015-03-24
EPI_ISL_283526	A/chicken/Zhejiang/S1074/2016	Asia / China	2016-05-10
EPI_ISL_283525	A/chicken/Xinjiang/SD036/2014	Asia / China	2014-12-03
EPI_ISL_283524	A/chicken/Xinjiang/SD033/2014	Asia / China	2014-12-03
EPI_ISL_283523	A/chicken/Shanghai/S4100/2015	Asia / China	2015-11-11
EPI_ISL_283522	A/chicken/Ningxia/S1152/2014	Asia / China	2014-05-16
EPI_ISL_283521	A/chicken/Jilin/SD009/2016	Asia / China	2016-04-15
EPI_ISL_283520	A/chicken/Jiangxi/S40993/2015	Asia / China	2015-11-27
EPI_ISL_283519	A/chicken/Jiangxi/S11228/2015	Asia / China	2015-03-27
EPI_ISL_283518	A/chicken/Jiangxi/S10844/2015	Asia / China	2015-03-26
EPI_ISL_283517	A/chicken/Jiangxi/S10017/2015	Asia / China	2015-03-24
EPI_ISL_283516	A/chicken/Jiangsu/SD012/2015	Asia / China	2015-01-17
EPI_ISL_283515	A/chicken/Jiangsu/S4519/2015	Asia / China	2015-11-10
EPI_ISL_283514	A/chicken/Jiangsu/S1460/2016	Asia / China	2016-03-15
EPI_ISL_283513	A/chicken/Jiangsu/S1441/2016	Asia / China	2016-03-15
EPI_ISL_283512	A/chicken/Jiangsu/S1361/2015	Asia / China	2015-04-02
EPI_ISL_283511	A/chicken/Jiangsu/S1045/2016	Asia / China	2016-03-13
EPI_ISL_283510	A/chicken/Hunan/SD019/2014	Asia / China	2014-02-18
EPI_ISL_283509	A/chicken/Hunan/SD017/2014	Asia / China	2014-02-18
EPI_ISL_283508	A/chicken/Hunan/SD010/2014	Asia / China	2014-01-28
EPI_ISL_283507	A/chicken/Hunan/S12753/2016	Asia / China	2016-05-19
EPI_ISL_283506	A/chicken/Henan/S1425/2014	Asia / China	2014-06-05
EPI_ISL_283505	A/chicken/Hebei/S1257/2016	Asia / China	2016-04-27
EPI_ISL_283504	A/chicken/Guangxi/SD006/2014	Asia / China	2014-01-24
EPI_ISL_283503	A/chicken/Guangxi/SD005/2014	Asia / China	2014-01-24
EPI_ISL_283502	A/chicken/Guangxi/SD004/2014	Asia / China	2014-01-24
EPI_ISL_283501	A/chicken/Guangdong/SD1433/2016	Asia / China	2016-04-06
EPI_ISL_283500	A/chicken/Guangdong/SD034/2017	Asia / China	2017-01-22
EPI_ISL_283499	A/chicken/Guangdong/SD032/2017	Asia / China	2017-01-12
EPI_ISL_283498	A/chicken/Guangdong/SD031/2017	Asia / China	2017-01-18
EPI_ISL_283497	A/chicken/Guangdong/SD029/2014	Asia / China	2014-03-14
EPI_ISL_283496	A/chicken/Guangdong/SD028/2017	Asia / China	2017-01-18
EPI_ISL_283495	A/chicken/Guangdong/SD027/2017	Asia / China	2017-01-18
EPI_ISL_283494	A/chicken/Guangdong/SD027/2015	Asia / China	2015-03-14
EPI_ISL_283493	A/chicken/Guangdong/SD025/2014	Asia / China	2014-03-08
EPI_ISL_283492	A/chicken/Guangdong/SD023/2014	Asia / China	2014-02-23
EPI_ISL_283491	A/chicken/Guangdong/SD021/2014	Asia / China	2014-02-23
EPI_ISL_283490	A/chicken/Guangdong/SD018/2015	Asia / China	2015-01-27
EPI_ISL_283489	A/chicken/Guangdong/SD015/2013	Asia / China	2013-12-18
EPI_ISL_283488	A/chicken/Guangdong/SD014/2014	Asia / China	2014-01-27
EPI_ISL_283487	A/chicken/Guangdong/SD010/2017	Asia / China	2017-01-18
EPI_ISL_283486	A/chicken/Guangdong/SD008/2017	Asia / China	2017-01-09
EPI_ISL_283485	A/chicken/Guangdong/SD007/2015	Asia / China	2015-01-18
EPI_ISL_283484	A/chicken/Guangdong/SD002/2014	Asia / China	2014-01-09
EPI_ISL_283483	A/chicken/Guangdong/SC092/2013	Asia / China	2013-08-12
EPI_ISL_283482	A/chicken/Guangdong/SC086/2013	Asia / China	2013-08-12
EPI_ISL_283481	A/chicken/Guangdong/S1200/2015	Asia / China	2015-03-31
EPI_ISL_283480	A/chicken/Fujian/SD005/2015	Asia / China	2015-01-17
EPI_ISL_283479	A/chicken/Fujian/S4518/2015	Asia / China	2015-12-09
EPI_ISL_283478	A/chicken/Fujian/S4248/2014	Asia / China	2014-11-04
EPI_ISL_283477	A/chicken/Fujian/S4219/2014	Asia / China	2014-11-04
EPI_ISL_283476	A/chicken/Fujian/S4215/2014	Asia / China	2014-11-04
EPI_ISL_283475	A/chicken/Fujian/S1322/2014	Asia / China	2014-03-06
EPI_ISL_283474	A/chicken/Fujian/S1096/2015	Asia / China	2015-04-08
EPI_ISL_283473	A/chicken/Fujian/S1085/2014	Asia / China	2014-03-05
EPI_ISL_283472	A/chicken/Fujian/S1017/2014	Asia / China	2014-03-05
EPI_ISL_259763	A/Chicken/Jiangxi/02.17 ShRGF219-O/2017(H7N9)	Asia / China / Jiangxi Province	2017-02-17
EPI_ISL_259762	A/chicken/Zhejiang/12.15 HZ298/2016	Asia / China / Zhejiang	2016-12-15
EPI_ISL_259761	A/chicken/Zhejiang/12.15 HZ293/2016	Asia / China / Zhejiang	2016-12-15
EPI_ISL_259760	A/chicken/Zhejiang/1.10 HZ142/2017	Asia / China / Zhejiang	2017-01-10
EPI_ISL_259758	A/chicken/Guangdong/01.08 SZBJ0011-O/2017	Asia / China / Guangdong	2017-01-08
EPI_ISL_259756	A/chicken/Shandong/04.03 QD4-739/2017	Asia / China / Shandong	2017-04-03
EPI_ISL_259755	A/chicken/Shandong/02.10 QD2-758/2017	Asia / China / Shandong	2017-02-10
EPI_ISL_259754	A/chicken/Liaoning/03.04 LN-083/2017	Asia / China / Liaoning	2017-03-04
EPI_ISL_259753	A/chicken/Jiangxi/02.16 ShRGF080-P/2017	Asia / China / Jiangxi	2017-02-16
EPI_ISL_259750	A/chicken/Jiangsu/12.2 KS008-O/2016	Asia / China / Jiangsu	2016-12-02
EPI_ISL_259749	A/chicken/Jiangsu/12.2 KS004-O/2016	Asia / China / Jiangsu	2016-12-02
EPI_ISL_259748	A/chicken/Jiangsu/12.2 KS001-O/2016	Asia / China / Jiangsu	2016-12-02
EPI_ISL_259747	A/chicken/Guangdong/12.10 DGCPLB032/2016	Asia / China / Guangdong	2016-12-10
EPI_ISL_221680	A/chicken/Shanghai/QP01/2015	Asia / China / Shanghai	2015-02-15
EPI_ISL_221678	A/chicken/Shanghai/CN02/2015	Asia / China / Shanghai	2015-02-15
EPI_ISL_221666	A/chicken/Shanghai/MH05/2015	Asia / China / Shanghai	2015-05-16
EPI_ISL_221665	A/chicken/Shanghai/MH04/2015	Asia / China / Shanghai	2015-05-16
EPI_ISL_221664	A/chicken/Shanghai/MH03/2015	Asia / China / Shanghai	2015-05-16
EPI_ISL_221663	A/chicken/Shanghai/MH02/2015	Asia / China / Shanghai	2015-05-16
EPI_ISL_221662	A/chicken/Shanghai/MH01/2015	Asia / China / Shanghai	2015-05-16
EPI_ISL_208998	A/chicken/China/028/2014	Asia / China	2014-01-10
EPI_ISL_205849	A/Chicken/Suzhou/11-2/2013	Asia / China / jiangsu	2013-11-01
EPI_ISL_205848	A/Chicken/Suzhou/11-21/2013	Asia / China / jiangsu	2013-11-01
EPI_ISL_205847	A/Chicken/Suzhou/11-26/2013	Asia / China / jiangsu	2013-11-01
EPI_ISL_205846	A/Chicken/Suzhou/11-5/2013	Asia / China / jiangsu	2013-11-01
EPI_ISL_205843	A/Chicken/Suzhou/12-13/2013	Asia / China / jiangsu	2013-12-01
EPI_ISL_205838	A/Chicken/Suzhou/12-33/2013	Asia / China / jiangsu	2013-12-01
EPI_ISL_205128	A/chicken/Wenzhou/WZTSLG02/2015	Asia / China	2015-01
EPI_ISL_205127	A/chicken/Wenzhou/HATSLG01/2015	Asia / China	2015-01
EPI_ISL_205125	A/chicken/Taizhou/TZJF02/2015	Asia / China	2015-01
EPI_ISL_205123	A/chicken/Wenzhou/RAQL18/2015	Asia / China	2015-01
EPI_ISL_205122	A/chicken/Wenzhou/RAQL01/2015	Asia / China	2015-01
EPI_ISL_190088	A/chicken/Wuxi/04030201G/2013	Asia / China	2013-04
EPI_ISL_190086	A/chicken/Wuxi/0405005G/2013	Asia / China	2013-04
EPI_ISL_190085	A/chicken/Suzhou/040207GH05/2013	Asia / China	2013-04
EPI_ISL_176837	A/Chicken/Guangdong/SW154/2015	Asia / China / Guangdong Province	2015-02-10
EPI_ISL_176836	A/Chicken/Guangdong/SW153/2015	Asia / China / Guangdong Province	2015-02-05
EPI_ISL_176835	A/Chicken/Guangdong/CZ145/2015	Asia / China / Guangdong Province	2015-02-01
EPI_ISL_176834	A/Chicken/Guangdong/GZ068/2015	Asia / China / Guangdong Province	2015-01-01
EPI_ISL_176832	A/Chicken/Guangdong/DG120/2015	Asia / China / Guangdong Province	2015-01-15
EPI_ISL_176824	A/Chicken/Guangdong/HZ098/2015	Asia / China / Guangdong Province	2015-01-01
EPI_ISL_176820	A/Chicken/Guangdong/DG593/2014	Asia / China / Guangdong Province	2014-12-12
EPI_ISL_176817	A/Chicken/Guangdong/DG479/2014	Asia / China / Guangdong Province	2014-11-30
EPI_ISL_176816	A/Chicken/Guangdong/DG478/2014	Asia / China / Guangdong Province	2014-11-25
EPI_ISL_176435	A/silkie chicken/Dongguan/1519/2014	Asia / China	2014-02-21
EPI_ISL_176434	A/chicken/Dongguan/1100/2014	Asia / China	2014-02-21
EPI_ISL_176433	A/silkie chicken/Dongguan/997/2014	Asia / China	2014-02-21
EPI_ISL_176432	A/silkie chicken/Dongguan/953/2014	Asia / China	2014-02-21
EPI_ISL_176431	A/chicken/Dongguan/397/2014	Asia / China	2014-02-20
EPI_ISL_176430	A/chicken/Shantou/1556/2014	Asia / China	2014-03-05
EPI_ISL_176429	A/chicken/Shantou/1554/2014	Asia / China	2014-03-05
EPI_ISL_176428	A/chicken/Shantou/1552/2014	Asia / China	2014-03-05
EPI_ISL_176427	A/chicken/Shantou/1550/2014	Asia / China	2014-03-05
EPI_ISL_176426	A/silkie chicken/Shantou/1406/2014	Asia / China	2014-02-25
EPI_ISL_176419	A/chicken/Shenzhen/138/2014	Asia / China	2014-02-19
EPI_ISL_176418	A/chicken/Dongguan/575/2014	Asia / China	2014-02-20
EPI_ISL_176417	A/silkie chicken/Dongguan/523/2014	Asia / China	2014-02-20
EPI_ISL_176415	A/chicken/Dongguan/1697/2014	Asia / China	2014-02-21
EPI_ISL_176413	A/chicken/Dongguan/1690/2014	Asia / China	2014-02-21
EPI_ISL_176411	A/silkie chicken/Dongguan/1641/2014	Asia / China	2014-02-21
EPI_ISL_176410	A/chicken/Dongguan/1548/2014	Asia / China	2014-02-21
EPI_ISL_176409	A/chicken/Dongguan/1533/2014	Asia / China	2014-02-21
EPI_ISL_176408	A/chicken/Dongguan/1527/2014	Asia / China	2014-02-21
EPI_ISL_176376	A/chicken/Dongguan/1433/2014	Asia / China	2014-02-21
EPI_ISL_176374	A/chicken/Dongguan/1421/2014	Asia / China	2014-02-21
EPI_ISL_176373	A/chicken/Dongguan/1401/2014	Asia / China	2014-02-21
EPI_ISL_176372	A/chicken/Dongguan/1393/2014	Asia / China	2014-02-21
EPI_ISL_176371	A/chicken/Dongguan/1382/2014	Asia / China	2014-02-21
EPI_ISL_176368	A/chicken/Dongguan/1318/2014	Asia / China	2014-02-21
EPI_ISL_176367	A/chicken/Dongguan/1314/2014	Asia / China	2014-02-21
EPI_ISL_176366	A/chicken/Dongguan/1307/2014	Asia / China	2014-02-21
EPI_ISL_176365	A/chicken/Dongguan/1303/2014	Asia / China	2014-02-21
EPI_ISL_176364	A/silkie chicken/Dongguan/1271/2014	Asia / China	2014-02-21
EPI_ISL_176362	A/chicken/Dongguan/1230/2014	Asia / China	2014-02-21
EPI_ISL_176361	A/chicken/Dongguan/1188/2014	Asia / China	2014-02-21
EPI_ISL_176359	A/chicken/Dongguan/1124/2014	Asia / China	2014-02-21
EPI_ISL_176358	A/chicken/Dongguan/1009/2014	Asia / China	2014-02-21
EPI_ISL_176357	A/chicken/Dongguan/1022/2014	Asia / China	2014-02-21
EPI_ISL_176355	A/silkie chicken/Dongguan/986/2014	Asia / China	2014-02-21
EPI_ISL_176354	A/silkie chicken/Dongguan/981/2014	Asia / China	2014-02-21
EPI_ISL_176311	A/silkie chicken/Dongguan/979/2014	Asia / China	2014-02-21
EPI_ISL_176310	A/silkie chicken/Dongguan/969/2014	Asia / China	2014-02-21
EPI_ISL_176309	A/silkie chicken/Dongguan/967/2014	Asia / China	2014-02-21
EPI_ISL_176307	A/chicken/Dongguan/934/2014	Asia / China	2014-02-20
EPI_ISL_176306	A/chicken/Dongguan/899/2014	Asia / China	2014-02-20
EPI_ISL_176305	A/chicken/Dongguan/874/2014	Asia / China	2014-02-20
EPI_ISL_176304	A/chicken/Dongguan/864/2014	Asia / China	2014-02-20
EPI_ISL_176303	A/chicken/Dongguan/851/2014	Asia / China	2014-02-20
EPI_ISL_176302	A/chicken/Dongguan/850/2014	Asia / China	2014-02-20
EPI_ISL_176301	A/chicken/Dongguan/843/2014	Asia / China	2014-02-20
EPI_ISL_176300	A/chicken/Dongguan/836/2014	Asia / China	2014-02-20
EPI_ISL_176299	A/chicken/Dongguan/835/2014	Asia / China	2014-02-20
EPI_ISL_176298	A/chicken/Dongguan/815/2014	Asia / China	2014-02-20
EPI_ISL_176297	A/chicken/Dongguan/803/2014	Asia / China	2014-02-20
EPI_ISL_176294	A/chicken/Dongguan/749/2014	Asia / China	2014-02-20
EPI_ISL_176293	A/chicken/Dongguan/748/2014	Asia / China	2014-02-20
EPI_ISL_176292	A/chicken/Dongguan/744/2014	Asia / China	2014-02-20
EPI_ISL_176291	A/chicken/Dongguan/711/2014	Asia / China	2014-02-20
EPI_ISL_176290	A/chicken/Dongguan/709/2014	Asia / China	2014-02-20
EPI_ISL_176286	A/chicken/Dongguan/262/2014	Asia / China	2014-02-20
EPI_ISL_176285	A/chicken/Dongguan/248/2014	Asia / China	2014-02-20
EPI_ISL_176284	A/chicken/Dongguan/237/2014	Asia / China	2014-02-20
EPI_ISL_176283	A/chicken/Dongguan/213/2014	Asia / China	2014-02-20
EPI_ISL_176282	A/chicken/Dongguan/210/2014	Asia / China	2014-02-20
EPI_ISL_176281	A/chicken/Dongguan/191/2014	Asia / China	2014-02-20
EPI_ISL_176280	A/chicken/Dongguan/1108/2014	Asia / China	2014-02-21
EPI_ISL_176279	A/chicken/Dongguan/178/2014	Asia / China	2014-02-20
EPI_ISL_176278	A/chicken/Dongguan/1091/2014	Asia / China	2014-02-21
EPI_ISL_176277	A/chicken/Dongguan/1673/2014	Asia / China	2014-02-21
EPI_ISL_176275	A/chicken/Dongguan/1666/2014	Asia / China	2014-02-21
EPI_ISL_176273	A/chicken/Dongguan/1619/2014	Asia / China	2014-02-21
EPI_ISL_176272	A/chicken/Dongguan/1526/2014	Asia / China	2014-02-21
EPI_ISL_176268	A/silkie chicken/Dongguan/1516/2014	Asia / China	2014-02-21
EPI_ISL_176267	A/chicken/Dongguan/1506/2014	Asia / China	2014-02-21
EPI_ISL_176266	A/chicken/Dongguan/1505/2014	Asia / China	2014-02-21
EPI_ISL_176265	A/chicken/Dongguan/1494/2014	Asia / China	2014-02-21
EPI_ISL_176263	A/chicken/Dongguan/1459/2014	Asia / China	2014-02-21
EPI_ISL_176262	A/chicken/Dongguan/1456/2014	Asia / China	2014-02-21
EPI_ISL_176261	A/silkie chicken/Dongguan/1451/2014	Asia / China	2014-02-21
EPI_ISL_176260	A/silkie chicken/Dongguan/1450/2014	Asia / China	2014-02-21
EPI_ISL_176258	A/silkie chicken/Dongguan/1448/2014	Asia / China	2014-02-21
EPI_ISL_176207	A/chicken/Dongguan/1374/2014	Asia / China	2014-02-21
EPI_ISL_176206	A/chicken/Dongguan/1312/2014	Asia / China	2014-02-21
EPI_ISL_176205	A/chicken/Dongguan/1297/2014	Asia / China	2014-02-21
EPI_ISL_176204	A/silkie chicken/Dongguan/1274/2014	Asia / China	2014-02-21
EPI_ISL_176203	A/silkie chicken/Dongguan/1268/2014	Asia / China	2014-02-21
EPI_ISL_176202	A/silkie chicken/Dongguan/1264/2014	Asia / China	2014-02-21
EPI_ISL_176201	A/chicken/Dongguan/1177/2014	Asia / China	2014-02-21
EPI_ISL_176200	A/chicken/Dongguan/1143/2014	Asia / China	2014-02-21
EPI_ISL_176199	A/chicken/Dongguan/1075/2014	Asia / China	2014-02-21
EPI_ISL_176198	A/chicken/Dongguan/1057/2014	Asia / China	2014-02-21
EPI_ISL_176197	A/chicken/Dongguan/1051/2014	Asia / China	2014-02-21
EPI_ISL_176196	A/silkie chicken/Dongguan/991/2014	Asia / China	2014-02-21
EPI_ISL_176195	A/silkie chicken/Dongguan/988/2014	Asia / China	2014-02-21
EPI_ISL_176193	A/silkie chicken/Dongguan/963/2014	Asia / China	2014-02-21
EPI_ISL_176189	A/chicken/Dongguan/856/2014	Asia / China	2014-02-20
EPI_ISL_176188	A/chicken/Dongguan/695/2014	Asia / China	2014-02-20
EPI_ISL_176186	A/silkie chicken/Dongguan/656/2014	Asia / China	2014-02-20
EPI_ISL_176185	A/silkie chicken/Dongguan/635/2014	Asia / China	2014-02-20
EPI_ISL_176171	A/chicken/Dongguan/584/2014	Asia / China	2014-02-20
EPI_ISL_176170	A/chicken/Dongguan/568/2014	Asia / China	2014-02-20
EPI_ISL_176169	A/chicken/Dongguan/536/2014	Asia / China	2014-02-20
EPI_ISL_176168	A/chicken/Dongguan/518/2014	Asia / China	2014-02-20
EPI_ISL_176167	A/chicken/Dongguan/449/2014	Asia / China	2014-02-20
EPI_ISL_176165	A/chicken/Dongguan/173/2014	Asia / China	2014-02-20
EPI_ISL_176164	A/chicken/Dongguan/189/2014	Asia / China	2014-02-20
EPI_ISL_176163	A/chicken/Dongguan/169/2014	Asia / China	2014-02-20
EPI_ISL_176162	A/silkie chicken/Dongguan/157/2014	Asia / China	2014-02-20
EPI_ISL_176132	A/chicken/Jiangxi/10965/2014	Asia / China	2014-02-18
EPI_ISL_176131	A/chicken/Jiangxi/10964/2014	Asia / China	2014-02-18
EPI_ISL_176130	A/chicken/Jiangxi/10963/2014	Asia / China	2014-02-18
EPI_ISL_176129	A/chicken/Jiangxi/10962/2014	Asia / China	2014-02-18
EPI_ISL_176128	A/chicken/Jiangxi/10961/2014	Asia / China	2014-02-18
EPI_ISL_157153	A/chicken/Guangzhou/1/2013	Asia / China	2013-07-12
EPI_ISL_144706	A/Chicken/Huzhou/C72/2013	Asia / China / Zhejiang	2013-04-08
EPI_ISL_139907	A/chicken/Hangzhou/50-1/2013(H7N9)	Asia / China / Zhejiang Province / Hangzhou City	2013-04-10
EPI_ISL_139906	A/chicken/Hangzhou/48-1/2013(H7N9)	Asia / China / Zhejiang Province / Hangzhou City	2013-04-10
EPI_ISL_139501	A/chicken/Zhejiang/DTID-ZJU01/2013	Asia / China	2013-04
EPI_ISL_139496	A/chicken/Jiangsu/K89/2013	Asia / China / Jiangsu Provice	2013-04-01
EPI_ISL_139495	A/chicken/Jiangsu/K27/2013	Asia / China / Jiangsu Provice	2013-04-01
EPI_ISL_266938	A/chicken/Liaoning/05.12 SY059/2017(H7N9)	Asia / China / Liaoning Province	2017-05-12
EPI_ISL_266937	A/chicken/Shandong/05.05 DZ056/2017(H7N9)	Asia / China / Shandong Province	2017-05-05
EPI_ISL_697861	A/duck/Jiangxi/12.22_NCDZT54I2-C/2016	Asia / China / Jiangxi Province	2016-12-22
EPI_ISL_697860	A/duck/Jiangxi/1.11_NCDZT44F2-OC/2017	Asia / China / Jiangxi Province	2017-01-11
EPI_ISL_697859	A/duck/Jiangxi/1.11_NCDZT42F2-OC/2017	Asia / China / Jiangxi Province	2017-01-11
EPI_ISL_697855	A/duck/Jiangxi/1.11_NCNP32E2-OC/2017	Asia / China / Jiangxi Province	2017-01-11
EPI_ISL_697825	A/duck/Fujian/1.17_FZHX0138-C/2017	Asia / China / Fujian Province	2017-01-17
EPI_ISL_696663	A/duck/Hunan/5.24_YYGK88P2-OC/2017	Asia / China / Hunan Province	2017-05-24
EPI_ISL_696662	A/duck/Hunan/5.24_YYGK85P2-OC/2017	Asia / China / Hunan Province	2017-05-24
EPI_ISL_696661	A/duck/Hunan/5.24_YYGK83P2-OC/2017	Asia / China / Hunan Province	2017-05-24
EPI_ISL_696660	A/duck/Hunan/5.24_YYGK82P2-OC/2017	Asia / China / Hunan Province	2017-05-24
EPI_ISL_696659	A/duck/Hunan/5.24_YYGK81P2-OC/2017	Asia / China / Hunan Province	2017-05-24
EPI_ISL_295067	A/duck/Guangdong/4.30 DGCPLB014-O/2017	Asia / China / Guangdong	2017-04-30
EPI_ISL_295066	A/duck/Guangdong/4.30 DGCPLB029-P/2017	Asia / China / Guangdong	2017-04-30
EPI_ISL_291372	A/duck/Japan/AQ-HE29-52/2017	Asia / Japan	2017-01-01
EPI_ISL_283549	A/duck/Anhui/S702/2013	Asia / China	2013-04-04
EPI_ISL_283548	A/duck/Zhejiang/S4489/2014	Asia / China	2014-11-27
EPI_ISL_283547	A/duck/Zhejiang/S4488/2014	Asia / China	2014-11-27
EPI_ISL_283546	A/duck/Zhejiang/S1375/2016	Asia / China	2016-05-12
EPI_ISL_283545	A/duck/Shanghai/SD016/2015	Asia / China	2015-01-17
EPI_ISL_283544	A/duck/Shanghai/SD015/2015	Asia / China	2015-01-17
EPI_ISL_283543	A/duck/Jiangsu/S1700/2016	Asia / China	2016-03-15
EPI_ISL_283542	A/duck/Jiangsu/S1220/2016	Asia / China	2016-05-14
EPI_ISL_283541	A/duck/Jiangsu/S1181/2014	Asia / China	2014-05-14
EPI_ISL_283540	A/duck/Hunan/S40685/2015	Asia / China	2015-11-17
EPI_ISL_283539	A/duck/Hunan/S40506/2015	Asia / China	2015-11-16
EPI_ISL_283538	A/duck/Hunan/S11682/2015	Asia / China	2015-03-17
EPI_ISL_283537	A/duck/Guangxi/SDY129/2014	Asia / China	2014-10-23
EPI_ISL_283536	A/duck/Fujian/S4170/2014	Asia / China	2014-11-04
EPI_ISL_259751	A/duck/Jiangxi/02.16 ShRSX002-O/2017(Mixed)	Asia / China / Jiangxi	2017-02-16
EPI_ISL_237978	A/duck/Japan/AnimalQuarantine-HE-28-3/2016	Asia / Japan	2016-01-01
EPI_ISL_205126	A/duck/Wenzhou/YJYF24/2015	Asia / China	2015-01
EPI_ISL_205124	A/duck/Wenzhou/RAQL10/2015	Asia / China	2015-01
EPI_ISL_190089	A/duck/Wuxi/04030204GH/2013	Asia / China	2013-04
EPI_ISL_190087	A/duck/Wuxi/0405006G/2013	Asia / China	2013-04
EPI_ISL_176828	A/Duck/Guangdong/DG103/2015	Asia / China / Guangdong Province	2015-01-07
EPI_ISL_176818	A/Duck/Guangdong/DG527/2014	Asia / China / Guangdong Province	2014-12-02
EPI_ISL_254785	A/American green-winged teal/Idaho/AH0006121/2015	North America / United States	2015-01-11
EPI_ISL_254724	A/cinnamon teal/California/AH0079011/2016	North America / United States	2016-01-23
EPI_ISL_258509	A/blue-winged teal/Louisiana/UGAI15-1692/2015	North America / United States	2015-03-28
EPI_ISL_258508	A/blue-winged teal/Louisiana/UGAI15-1367/2015	North America / United States	2015-03-28
EPI_ISL_157221	A/tree sparrow/Shanghai/01/2013	Asia / China	2013-05-09
EPI_ISL_156527	A/tree sparrow/Shanghai/01/2013	Asia / China / Shanghai Municipality	2013-05-09
EPI_ISL_381054	A/duck/Japan/AQ-HE29-52/2017	Asia / Japan	2017-09-21
EPI_ISL_381050	A/duck/Japan/AQ-HE28-3/2016	Asia / Japan	2016-05-23
EPI_ISL_279396	A/duck/Japan/AQ-HE29-22/2017	Asia / Japan	2017-06-23
EPI_ISL_4882548	A/silkie Chicken/Hong Kong/1772/2014	Asia / Hong Kong (SAR)	2014-01-27
EPI_ISL_1520374	A/Chicken/Shanxi/1012/2021	Asia / China / Shanxi Province	2021-02-10
EPI_ISL_1520372	A/Chicken/Hebei/1011/2021	Asia / China / Hebei Province	2021-01-10
EPI_ISL_1520369	A/Chicken/Hebei/1010/2021	Asia / China / Hebei Province	2021-03-10
EPI_ISL_1516445	A/Chicken/Hebei/1009/2020	Asia / China / Hebei Province	2020-11-30
EPI_ISL_1495987	A/Chicken/Yunnan/1008/2021	Asia / China / Yunnan Province	2021-03-09
EPI_ISL_1495982	A/Chicken/Yunnan/1007/2021	Asia / China / Yunnan Province	2021-03-08
EPI_ISL_1495981	A/Chicken/Yunnan/1006/2021	Asia / China / Yunnan Province	2021-03-01
EPI_ISL_1495971	A/Chicken/Yunnan/1005/2021	Asia / China / Yunnan Province	2021-02-23
EPI_ISL_1495970	A/Chicken/Yunnan/1004/2021	Asia / China / Yunnan Province	2021-02-10
EPI_ISL_1495153	A/Chicken/Yunnan/1003/2021	Asia / China / Yunnan Province	2021-02-10
EPI_ISL_1495152	A/Chicken/Yunnan/1002/2021	Asia / China / Yunnan Province	2021-02-10
EPI_ISL_1495150	A/Chicken/Yunnan/1001/2021	Asia / China / Yunnan Province	2021-02-10
EPI_ISL_211442	A/goose/Jiangsu/J1111/2014	Asia / China	2014-04-28
EPI_ISL_276780	A/guinea fowl/Alabama/17-008646-1/2017	North America / United States	2017-03-14
EPI_ISL_276779	A/guinea fowl/Alabama/17-008645-2/2017	North America / United States	2017-03-14
EPI_ISL_285106	A/Evironment/SDTA/23/2015	Asia / China / Shandong	2015-03-10
EPI_ISL_285105	A/Evironment/SDTA/11/2015	Asia / China / Shandong	2015-03-10
EPI_ISL_285104	A/EV/SDYT/10/2016	Asia / China / Shandong	2016-02-17
EPI_ISL_285103	A/EV/SDYT/08/2016	Asia / China / Shandong	2016-02-17
EPI_ISL_285102	A/EV/SDYT/06/2016	Asia / China / Shandong	2016-02-17
EPI_ISL_285101	A/EV/SDYT/05/2016	Asia / China / Shandong	2016-02-17
EPI_ISL_285100	A/EV/SDYT/04/2016	Asia / China / Shandong	2016-02-17
EPI_ISL_285099	A/EV/SDYT/03/2016	Asia / China / Shandong	2016-02-17
EPI_ISL_285098	A/EV/SDYT/02/2016	Asia / China / Shandong	2016-02-17
EPI_ISL_285097	A/EV/SDYT/01/2016	Asia / China / Shandong	2016-02-17
EPI_ISL_285096	A/Environment/Xinjiang/32320/2017	Asia / China / Xinjiang	2017-06-28
EPI_ISL_285095	A/Environment/Xinjiang/32319/2017	Asia / China / Xinjiang	2017-06-28
EPI_ISL_285094	A/Environment/Xinjiang/32316/2017	Asia / China / Xinjiang	2017-06-28
EPI_ISL_285093	A/Environment/Xinjiang/32314/2017	Asia / China / Xinjiang	2017-06-28
EPI_ISL_285092	A/Environment/Xinjiang/32311/2017	Asia / China / Xinjiang	2017-06-28
EPI_ISL_285091	A/Environment/Xinjiang/227303/2017	Asia / China / Xinjiang	2017-06-28
EPI_ISL_285090	A/Environment/Shandong-Zaozhuang/33/2017	Asia / China / Shandong	2017-02-22
EPI_ISL_285089	A/Environment/Shandong-Zaozhuang/32/2017	Asia / China / Shandong	2017-02-22
EPI_ISL_285088	A/Environment/Shandong-Rizhao/08/2017	Asia / China / Shandong	2017-01-03
EPI_ISL_285087	A/Environment/Shandong-Rizhao/06/2017	Asia / China / Shandong	2017-01-03
EPI_ISL_285086	A/Environment/Shandong-Qingdao/28/2017	Asia / China / Shandong	2017-01-24
EPI_ISL_285085	A/Environment/Shandong-Qingdao/26/2017	Asia / China / Shandong	2017-01-24
EPI_ISL_285084	A/Environment/Shandong-Qingdao/25/2017	Asia / China / Shandong	2017-01-24
EPI_ISL_285083	A/Environment/Shandong-Qingdao/24/2017	Asia / China / Shandong	2017-01-24
EPI_ISL_285082	A/Environment/Shandong-Qingdao/18/2017	Asia / China / Shandong	2017-01-18
EPI_ISL_285081	A/Environment/Shandong-Qingdao/16/2017	Asia / China / Shandong	2017-01-18
EPI_ISL_285080	A/Environment/Shandong-Qingdao/14/2017	Asia / China / Shandong	2017-01-18
EPI_ISL_285079	A/Environment/Shandong-Qingdao/13/2017	Asia / China / Shandong	2017-01-18
EPI_ISL_285078	A/Environment/Shandong-Qingdao/12/2017	Asia / China / Shandong	2017-01-18
EPI_ISL_285077	A/Environment/SDTA/04/2015	Asia / China / Shandong	2015-03-08
EPI_ISL_285076	A/Environment/SDDY/07/2015	Asia / China / Shandong	2015-03-08
EPI_ISL_285075	A/Environment/Jiangsu/12105/2017	Asia / China / Jiangsu	2017-02-03
EPI_ISL_285074	A/Environment/Jiangsu/12096/2016	Asia / China / Jiangsu	2016-12-29
EPI_ISL_285073	A/Environment/Jiangsu/12090/2016	Asia / China / Jiangsu	2016-12-29
EPI_ISL_285072	A/Environment/Jiangsu/12089/2016	Asia / China / Jiangsu	2016-12-29
EPI_ISL_285071	A/Environment/Jiangsu/12087/2016	Asia / China / Jiangsu	2016-12-29
EPI_ISL_285070	A/Environment/Jiangsu/12058/2016	Asia / China / Jiangsu	2016-12-14
EPI_ISL_285069	A/Environment/Jiangsu/12052/2016	Asia / China / Jiangsu	2016-12-14
EPI_ISL_285068	A/Environment/Jiangsu/06691/2016	Asia / China / Jiangsu	2016-12-21
EPI_ISL_285067	A/Environment/Jiangsu/06690/2016	Asia / China / Jiangsu	2016-12-21
EPI_ISL_285066	A/Environment/Jiangsu/06675/2016	Asia / China / Jiangsu	2016-12-21
EPI_ISL_285065	A/Environment/Jiangsu/06662/2016	Asia / China / Jiangsu	2016-12-12
EPI_ISL_285064	A/Environment/Jiangsu/06661/2016	Asia / China / Jiangsu	2016-12-17
EPI_ISL_285063	A/Environment/Jiangsu/03758/2015	Asia / China / Jiangsu	2015-12-14
EPI_ISL_285062	A/Environment/Inner Mongolia/28670/2017	Asia / China / Neimenggu	2017-05-26
EPI_ISL_285061	A/Environment/Inner Mongolia/28669/2017	Asia / China / Neimenggu	2017-05-26
EPI_ISL_285060	A/Environment/Inner Mongolia/28668/2017	Asia / China / Neimenggu	2017-05-26
EPI_ISL_285059	A/Environment/Inner Mongolia/28667/2017	Asia / China / Neimenggu	2017-05-26
EPI_ISL_285058	A/Environment/Inner Mongolia/28666/2017	Asia / China / Neimenggu	2017-05-26
EPI_ISL_285057	A/Environment/Inner Mongolia/28665/2017	Asia / China / Neimenggu	2017-05-26
EPI_ISL_285056	A/Environment/Inner Mongolia/28664/2017	Asia / China / Neimenggu	2017-05-26
EPI_ISL_285055	A/Environment/Hunan/51122/2016	Asia / China / Hunan	2016-02-02
EPI_ISL_285054	A/Environment/Hunan/10125/2015	Asia / China / Hunan	2015-12-09
EPI_ISL_285053	A/Environment/Hunan/10086/2016	Asia / China / Hunan	2016-01-12
EPI_ISL_285052	A/Environment/Hunan/09790/2017	Asia / China / Hunan	2017-01-18
EPI_ISL_285051	A/Environment/Hunan/08071/2017	Asia / China / Hunan	2017-01-17
EPI_ISL_285050	A/Environment/Hunan/08070/2017	Asia / China / Hunan	2017-01-17
EPI_ISL_285049	A/Environment/Hunan/08069/2017	Asia / China / Hunan	2017-01-17
EPI_ISL_285048	A/Environment/Hunan/07002/2017	Asia / China / Hunan	2017-01-09
EPI_ISL_285047	A/Environment/Hubei/10813/2017	Asia / China / Hubei	2017-02-05
EPI_ISL_285046	A/Environment/Hubei/10497/2017	Asia / China / Hubei	2017-01-20
EPI_ISL_285045	A/Environment/Hebei/40053/2016	Asia / China / Hebei	2016-05-20
EPI_ISL_285044	A/Environment/Hebei/40052/2016	Asia / China / Hebei	2016-05-20
EPI_ISL_285043	A/Environment/Hebei/40051/2016	Asia / China / Hebei	2016-05-20
EPI_ISL_285042	A/Environment/Hebei/40049/2016	Asia / China / Hebei	2016-05-20
EPI_ISL_285041	A/Environment/Hebei/27453/2017	Asia / China / Hebei	2017-05-19
EPI_ISL_285040	A/Environment/Hebei/27444/2017	Asia / China / Hebei	2017-05-17
EPI_ISL_285039	A/Environment/Hebei/27426/2017	Asia / China / Hebei	2017-05-01
EPI_ISL_285038	A/Environment/Hebei/27423/2017	Asia / China / Hebei	2017-05-10
EPI_ISL_285037	A/Environment/Hebei/27418/2017	Asia / China / Hebei	2017-05-06
EPI_ISL_285036	A/Environment/Hebei/22052/2017	Asia / China / Hebei	2017-04-17
EPI_ISL_285035	A/Environment/Guangxi/24097/2017	Asia / China / Guangxi	2017-03-14
EPI_ISL_285034	A/Environment/Guangxi/24092/2017	Asia / China / Guangxi	2017-03-14
EPI_ISL_285033	A/Environment/Guangxi/24062/2017	Asia / China / Guangxi	2017-03-09
EPI_ISL_285032	A/Environment/Guangxi/23659/2017	Asia / China / Guangxi	2017-04-07
EPI_ISL_285031	A/Environment/Guangdong/43966/2016	Asia / China / Guangdong	2016-05-30
EPI_ISL_285030	A/Environment/Guangdong/16661/2017	Asia / China / Guangdong	2017-02-24
EPI_ISL_285029	A/Environment/Guangdong/15125/2016	Asia / China / Guangdong	2016-01-08
EPI_ISL_285028	A/Environment/Guangdong/13921/2017	Asia / China / Guangdong	2017-01-04
EPI_ISL_285027	A/Environment/Guangdong/07125/2017	Asia / China / Guangdong	2017-01-04
EPI_ISL_285026	A/Environment/Guangdong/07104/2017	Asia / China / Guangdong	2017-01-03
EPI_ISL_285025	A/Environment/Guangdong/07103/2017	Asia / China / Guangdong	2017-01-03
EPI_ISL_215535	A/environment/Hebei/1/2013	Asia / China	2013-07-20
EPI_ISL_199090	A/environment/Yunnan/03.15 DQWGH0014-Z/2015(H7N9)	Asia / China	2015-03-15
EPI_ISL_198986	A/environment/Jiangxi/05.07 NCJD0005D/2015(H7N9)	Asia / China	2015-05-07
EPI_ISL_198430	A/Environment/GD-ZS_162/H7N9/2014-5	Asia / China	2014-05-01
EPI_ISL_198429	A/Environment/GD-MZ_238/H7N9/2014-4	Asia / China	2014-04-01
EPI_ISL_198428	A/Environment/GD-ZS_21/H7N9/2014-3	Asia / China	2014-03-01
EPI_ISL_198427	A/Environment/GD-ST_101/H7N9/2014-2	Asia / China	2014-02-01
EPI_ISL_182439	A/environment/Guangzhou/XN12917/2014	Asia / China	2014-03-17
EPI_ISL_182438	A/environment/Guangzhou/XN07874/2014	Asia / China	2014-02-15
EPI_ISL_182437	A/environment/Guangzhou/XN07390/2014	Asia / China	2014-02-13
EPI_ISL_170233	A/Environment/Changzhou/cz95/2014	Asia / China / jiangsu	2014-10-28
EPI_ISL_170168	A/Environment/Suzhou/sz10/2014	Asia / China / jiangsu	2014-01-27
EPI_ISL_170160	A/Environment/Suzhou/sz21/2014	Asia / China / jiangsu	2014-02-21
EPI_ISL_170158	A/Environment/Wuxi/wx02/2014	Asia / China / jiangsu	2014-04-20
EPI_ISL_153731	A/environment/Shenzhen/1/2013	Asia / China	2013-10
EPI_ISL_141189	A/Environment/Shandong/1/2013	Asia / China / Shandong Province	2013-04-27
EPI_ISL_14768148	A/wild duck/Victoria/13-0906-28/2013	Oceania / Australia / Victoria	2013-05-09
EPI_ISL_1222760	A/Zhejiang/6/2017	Asia / China / Zhejiang Province	2017-01-05
EPI_ISL_694043	A/Hong Kong/793/2016	Asia / Hong Kong (SAR)	2016-02-12
EPI_ISL_399682	A/wuhu/1/2014	Asia / China	2014-02-19
EPI_ISL_378706	A/Changsha/72/2017	Asia / China	2017-04-20
EPI_ISL_378705	A/Changsha/50/2017	Asia / China	2017-03-19
EPI_ISL_378704	A/Changsha/34/2017	Asia / China	2017-02-13
EPI_ISL_338379	A/Xinjiang/35341/2017	Asia / China / Xinjiang Uyghur Autonomous Region	2017-08-18
EPI_ISL_338378	A/Xinjiang/35340/2017	Asia / China / Xinjiang Uyghur Autonomous Region	2017-08-17
EPI_ISL_338377	A/Jiangsu/35344/2017	Asia / China / Jiangsu Provice	2017-08-23
EPI_ISL_333972	A/Hong Kong/61/2016	Asia / Hong Kong (SAR)	2016-12-28
EPI_ISL_333971	A/Hong Kong/4553/2016	Asia / Hong Kong (SAR)	2016-12-19
EPI_ISL_325939	A/Xinjiang/04062/2018	Asia / China / Xinjiang Uyghur Autonomous Region	2018-01-10
EPI_ISL_285199	A/Hunan/08593/2017	Asia / China / Hunan	2017-01-18
EPI_ISL_285197	A/Hunan/08591/2017	Asia / China / Hunan	2017-01-22
EPI_ISL_285191	A/Hunan/06948/2017	Asia / China / Hunan	2017-01-16
EPI_ISL_285189	A/Hunan/06947/2017	Asia / China / Hunan	2017-01-09
EPI_ISL_285188	A/Hunan/06946/2017	Asia / China / Hunan	2017-01-16
EPI_ISL_285187	A/Hunan/06945/2017	Asia / China / Hunan	2017-01-15
EPI_ISL_285186	A/Hunan/06944/2017	Asia / China / Hunan	2017-01-13
EPI_ISL_285185	A/Hunan/06943/2017	Asia / China / Hunan	2017-01-13
EPI_ISL_285184	A/Hunan/06197/2016	Asia / China / Hunan	2016-02-17
EPI_ISL_285183	A/Hunan/06196/2016	Asia / China / Hunan	2016-02-03
EPI_ISL_285182	A/Hunan/04137/2016	Asia / China / Hunan	2016-01-02
EPI_ISL_285181	A/Hunan/04135/2016	Asia / China / Hunan	2016-01-01
EPI_ISL_285180	A/Hubei/39269/2016	Asia / China / Hubei	2016-03-14
EPI_ISL_285179	A/Henan/32240/2017	Asia / China / Henan	2017-06-06
EPI_ISL_285178	A/Henan/29263/2017	Asia / China / Henan	2017-06-05
EPI_ISL_285177	A/Henan/27456/2017	Asia / China / Henan	2017-05-10
EPI_ISL_285176	A/Henan/27454/2017	Asia / China / Henan	2017-05-02
EPI_ISL_285175	A/Henan/22190/2017	Asia / China / Henan	2017-04-11
EPI_ISL_285174	A/Henan/21080/2017	Asia / China / Henan	2017-04-08
EPI_ISL_285173	A/Henan/17867/2017	Asia / China / Henan	2017-03-18
EPI_ISL_285172	A/Henan/15339/2017	Asia / China / Henan	2017-03-10
EPI_ISL_285171	A/Henan/15338/2017	Asia / China / Henan	2017-03-13
EPI_ISL_285170	A/Henan/15336/2017	Asia / China / Henan	2017-03-07
EPI_ISL_285169	A/Henan/14903/2017	Asia / China / Henan	2017-03-01
EPI_ISL_285168	A/Hebei/46587/2016	Asia / China / Hebei	2016-07-28
EPI_ISL_285167	A/Hebei/46586/2016	Asia / China / Hebei	2016-07-27
EPI_ISL_285166	A/Hebei/38604/2016	Asia / China / Hebei	2016-05-16
EPI_ISL_285165	A/Hebei/28940/2017	Asia / China / Hebei	2017-05-27
EPI_ISL_285164	A/Hebei/28939/2017	Asia / China / Hebei	2017-05-24
EPI_ISL_285163	A/Hebei/27408/2017	Asia / China / Hebei	2017-05-15
EPI_ISL_285162	A/Hebei/27404/2017	Asia / China / Hebei	2017-05-08
EPI_ISL_285161	A/Hebei/27403/2017	Asia / China / Hebei	2017-05-07
EPI_ISL_285160	A/Hebei/27402/2017	Asia / China / Hebei	2017-05-06
EPI_ISL_285159	A/Hebei/27401/2017	Asia / China / Hebei	2017-05-04
EPI_ISL_285158	A/Hebei/27400/2017	Asia / China / Hebei	2017-05-05
EPI_ISL_285157	A/Hebei/24997/2017	Asia / China / Hebei	2017-04-29
EPI_ISL_285156	A/Hebei/24995/2017	Asia / China / Hebei	2017-04-30
EPI_ISL_285155	A/Hebei/24994/2017	Asia / China / Hebei	2017-04-29
EPI_ISL_285154	A/Hebei/24992/2017	Asia / China / Hebei	2017-04-27
EPI_ISL_285153	A/Hebei/24991/2017	Asia / China / Hebei	2017-04-22
EPI_ISL_285152	A/Hebei/22045/2017	Asia / China / Hebei	2017-04-13
EPI_ISL_285151	A/Hebei/22044/2017	Asia / China / Hebei	2017-04-14
EPI_ISL_285150	A/Hebei/22042/2017	Asia / China / Hebei	2017-04-15
EPI_ISL_285149	A/Guizhou/21078/2017	Asia / China / Guizhou	2017-03-01
EPI_ISL_285148	A/Guizhou/18980/2017	Asia / China / Guizhou	2017-02-22
EPI_ISL_285147	A/Guizhou/18978/2017	Asia / China / Guizhou	2017-03-10
EPI_ISL_285146	A/Guizhou/18977/2017	Asia / China / Guizhou	2017-03-21
EPI_ISL_285145	A/Guizhou/18976/2017	Asia / China / Guizhou	2017-03-25
EPI_ISL_285144	A/Guizhou/18975/2017	Asia / China / Guizhou	2017-03-25
EPI_ISL_285143	A/Guizhou/18973/2017	Asia / China / Guizhou	2017-03-07
EPI_ISL_285142	A/Guizhou/07734/2017	Asia / China / Guizhou	2017-01-07
EPI_ISL_285141	A/Guizhou/07733/2017	Asia / China / Guizhou	2017-01-10
EPI_ISL_285140	A/Guangxi/18907/2017	Asia / China / Guangxi	2017-03-14
EPI_ISL_285139	A/Guangxi/18905/2017	Asia / China / Guangxi	2017-03-12
EPI_ISL_285138	A/Guangxi/18903/2017	Asia / China / Guangxi	2017-03-12
EPI_ISL_285137	A/Guangxi/18899/2017	Asia / China / Guangxi	2017-03-06
EPI_ISL_285136	A/Guangdong/17SF061/2017	Asia / China / Guangdong	2017-01-19
EPI_ISL_285135	A/Guangdong/17SF060/2017	Asia / China / Guangdong	2017-01-13
EPI_ISL_285134	A/Guangdong/17SF042/2017	Asia / China / Guangdong	2017-03-01
EPI_ISL_285133	A/Guangdong/17SF036/2017	Asia / China / Guangdong	2017-02-25
EPI_ISL_285132	A/guangdong/17SF031/2017	Asia / China / Guangdong	2017-02-09
EPI_ISL_285131	A/guangdong/17SF030/2017	Asia / China / Guangdong	2017-02-07
EPI_ISL_285130	A/guangdong/17SF028/2017	Asia / China / Guangdong	2016-12-30
EPI_ISL_285129	A/guangdong/17SF027/2017	Asia / China / Guangdong	2017-02-07
EPI_ISL_285128	A/guangdong/17SF017/2017	Asia / China / Guangdong	2017-01-23
EPI_ISL_285127	A/guangdong/17SF011/2017	Asia / China / Guangdong	2017-01-22
EPI_ISL_285126	A/guangdong/17SF010/2017	Asia / China / Guangdong	2017-01-12
EPI_ISL_285125	A/Guangdong/17SF009/2017	Asia / China / Guangdong	2017-01-16
EPI_ISL_285124	A/guangdong/17SF004/2017	Asia / China / Guangdong	2017-01-06
EPI_ISL_285123	A/Guangdong/17SF001/2016	Asia / China / Guangdong	2016-12-28
EPI_ISL_285122	A/guangdong/16SF203/2016	Asia / China / Guangdong	2016-12-30
EPI_ISL_285121	A/guangdong/16SF202/2016	Asia / China / Guangdong	2016-12-30
EPI_ISL_285120	A/Guangdong/16SF007/2016	Asia / China / Guangdong	2016-01-12
EPI_ISL_285119	A/Guangdong/15SF871/2015	Asia / China / Guangdong	2015-12-22
EPI_ISL_285118	A/Guangdong/15SF057/2015	Asia / China / Guangdong	2015-02-04
EPI_ISL_285117	A/Gansu/27151/2017	Asia / China / Gansu	2017-04-21
EPI_ISL_285116	A/Gansu/19545/2017	Asia / China / Gansu	2017-04-03
EPI_ISL_285115	A/Fujian/6/2017	Asia / China / Fujian	2017-01-21
EPI_ISL_285114	A/Fujian/45970/2016	Asia / China / Fujian	2016-06-30
EPI_ISL_285113	A/Fujian/30767/2016	Asia / China / Fujian	2016-02-22
EPI_ISL_285112	A/Fujian/30766/2016	Asia / China / Fujian	2016-03-15
EPI_ISL_285111	A/Fujian/27871/2017	Asia / China / Fujian	2017-05-11
EPI_ISL_285110	A/Fujian/17527/2016	Asia / China / Fujian	2016-02-26
EPI_ISL_285109	A/Fujian/10953/2017	Asia / China / Fujian	2017-02-05
EPI_ISL_285108	A/Fujian/06198/2016	Asia / China / Fujian	2016-01-15
EPI_ISL_285107	A/Fujian/02150/2016	Asia / China / Fujian	2016-12-27
EPI_ISL_285024	A/Chongqing-Yuzhong/1500/2017	Asia / China / Chongqing	2017-03-22
EPI_ISL_285023	A/Chongqing-Wanzhou/67/2017	Asia / China / Chongqing	2017-03-13
EPI_ISL_285022	A/Chongqing-Shapingba/62/2017	Asia / China / Chongqing	2017-06-06
EPI_ISL_285021	A/Chongqing-shapingba/61/2017	Asia / China / Chongqing	2017-05-15
EPI_ISL_285020	A/Chongqing-Kaixian/61/2017	Asia / China / Chongqing	2017-06-03
EPI_ISL_285019	A/Chongqing-jiangbei/61/2017	Asia / China / Chongqing	2017-04-25
EPI_ISL_285018	A/Chongqing-Fengjie/51/2017	Asia / China / Chongqing	2017-03-04
EPI_ISL_285017	A/Chongqing-dianjiang/61/2017	Asia / China / Chongqing	2017-05-01
EPI_ISL_285016	A/Beijing/46530/2016	Asia / China / Beijing	2016-07-26
EPI_ISL_285015	A/Beijing/44066/2016	Asia / China / Beijing	2016-06-15
EPI_ISL_285014	A/Beijing/39450/2016	Asia / China / Beijing	2016-05-26
EPI_ISL_285013	A/Beijing/29275/2017	Asia / China / Beijing	2017-06-16
EPI_ISL_285012	A/Beijing/28933/2017	Asia / China / Beijing	2017-05-10
EPI_ISL_285011	A/Beijing/28708/2017	Asia / China / Beijing	2017-06-07
EPI_ISL_285010	A/Beijing/28707/2017	Asia / China / Beijing	2017-06-07
EPI_ISL_285009	A/Beijing/28244/2017	Asia / China / Beijing	2017-06-05
EPI_ISL_285008	A/Beijing/27870/2017	Asia / China / Beijing	2017-05-28
EPI_ISL_285007	A/Beijing/27869/2017	Asia / China / Beijing	2017-05-28
EPI_ISL_285006	A/Beijing/27154/2017	Asia / China / Beijing	2017-05-18
EPI_ISL_285005	A/Beijing/25687/2017	Asia / China / Beijing	2017-05-09
EPI_ISL_285004	A/Beijing/25686/2017	Asia / China / Beijing	2017-05-05
EPI_ISL_285003	A/Beijing/22670/2017	Asia / China / Beijing	2017-04-23
EPI_ISL_285002	A/Beijing/22669/2017	Asia / China / Beijing	2017-04-23
EPI_ISL_285001	A/Beijing/22137/2017	Asia / China / Beijing	2017-04-17
EPI_ISL_285000	A/Beijing/22136/2017	Asia / China / Beijing	2017-04-19
EPI_ISL_284999	A/Beijing/21569/2017	Asia / China / Beijing	2017-04-13
EPI_ISL_284998	A/Beijing/21566/2017	Asia / China / Beijing	2017-04-14
EPI_ISL_284997	A/Beijing/21564/2017	Asia / China / Beijing	2017-04-15
EPI_ISL_284996	A/Beijing/19957/2017	Asia / China / Beijing	2017-04-06
EPI_ISL_284995	A/Beijing/19955/2017	Asia / China / Beijing	2017-04-05
EPI_ISL_284994	A/Beijing/19067/2017	Asia / China / Beijing	2017-03-31
EPI_ISL_284993	A/Beijing/10934/2017	Asia / China / Beijing	2017-02-14
EPI_ISL_284992	A/Anhui/45322/2016	Asia / China / Anhui	2016-06-09
EPI_ISL_284991	A/Anhui/42444/2015	Asia / China / Anhui	2015-06-24
EPI_ISL_284990	A/Anhui/29177/2017	Asia / China / Anhui	2017-01-17
EPI_ISL_284989	A/Anhui/29176/2017	Asia / China / Anhui	2017-01-10
EPI_ISL_284988	A/Anhui/29174/2017	Asia / China / Anhui	2017-05-26
EPI_ISL_284987	A/Anhui/29173/2017	Asia / China / Anhui	2017-05-31
EPI_ISL_284986	A/Anhui/29172/2017	Asia / China / Anhui	2017-03-02
EPI_ISL_284985	A/Anhui/29171/2017	Asia / China / Anhui	2017-02-28
EPI_ISL_284984	A/Anhui/29170/2017	Asia / China / Anhui	2017-02-28
EPI_ISL_284983	A/Anhui/26837/2016	Asia / China / Anhui	2016-03-05
EPI_ISL_284982	A/Anhui/26836/2016	Asia / China / Anhui	2016-02-29
EPI_ISL_284981	A/Anhui/26835/2016	Asia / China / Anhui	2016-03-25
EPI_ISL_284980	A/Anhui/13443/2017	Asia / China / Anhui	2017-01-13
EPI_ISL_284979	A/Anhui/13422/2017	Asia / China / Anhui	2017-02-20
EPI_ISL_284978	A/Anhui/13420/2017	Asia / China / Anhui	2017-01-14
EPI_ISL_280902	A/Guangdong/17SF003/2016	Asia / China	2017-01-03
EPI_ISL_280901	A/Guangdong/17SF003/2016/-1	Asia / China	2017-01-03
EPI_ISL_280900	A/Taiwan/1/2017/-1	Asia / Taiwan	2017-02-03
EPI_ISL_280894	A/Taiwan/1/2017	Asia / Taiwan	2017-02-03
EPI_ISL_276787	A/Fujian/QZ-Th001/2017	Asia / China / Fujian	2017-05-15
EPI_ISL_276782	A/Fujian/QZ-Th005/2017	Asia / China / Fujian	2017-05-15
EPI_ISL_276781	A/Fujian/QZ-Th002/2017	Asia / China / Fujian	2017-05-15
EPI_ISL_268526	A/Guangxi/7/2017	Asia / China / Guangxi Zhuang Autonomous Region	2017-03-04
EPI_ISL_268525	A/Guangxi/6/2017	Asia / China / Guangxi Zhuang Autonomous Region	2017-03-03
EPI_ISL_268524	A/Guangxi/4/2017	Asia / China / Guangxi Zhuang Autonomous Region	2017-02-27
EPI_ISL_268523	A/Guangxi/5/2017	Asia / China / Guangxi Zhuang Autonomous Region	2017-02-28
EPI_ISL_268515	A/Guangxi/2/2017	Asia / China / Guangxi Zhuang Autonomous Region	2017-02-03
EPI_ISL_268512	A/Guangxi/3/2017	Asia / China / Guangxi Zhuang Autonomous Region	2017-02-22
EPI_ISL_268509	A/Guangxi/18911/2017	Asia / China / Guangxi	2017-03-18
EPI_ISL_268508	A/Guangxi/18910/2017	Asia / China / Guangxi	2017-03-18
EPI_ISL_268507	A/Guangxi/18908/2017	Asia / China / Guangxi	2017-03-16
EPI_ISL_268506	A/Guangxi/18906/2017	Asia / China / Guangxi	2017-03-14
EPI_ISL_268505	A/Guangxi/18902/2017	Asia / China / Guangxi	2017-03-12
EPI_ISL_268504	A/Guangxi/18897/2017	Asia / China / Guangxi	2017-03-04
EPI_ISL_268503	A/Guangxi/18895/2017	Asia / China / Guangxi	2017-03-03
EPI_ISL_268502	A/Guangxi/18892/2017	Asia / China / Guangxi	2017-02-27
EPI_ISL_268501	A/Guangxi/18891/2017	Asia / China / Guangxi	2017-02-27
EPI_ISL_268500	A/Guangxi/18888/2017	Asia / China / Guangxi	2017-02-28
EPI_ISL_268499	A/Guangxi/13452/2017	Asia / China / Guangxi	2017-02-18
EPI_ISL_268498	A/Guangxi/13450/2017	Asia / China / Guangxi	2017-02-23
EPI_ISL_256214	A/Hunan/02650/2016	Asia / China / Hunan Province	2016-01-26
EPI_ISL_256109	A/Guangdong/SP440/2017	Asia / China	2017-01-04
EPI_ISL_256108	A/Guangdong/HP001/2017	Asia / China	2017-01-04
EPI_ISL_248314	A/Suzhou/60/2016	Asia / China / Jiangsu Provice	2016-12-13
EPI_ISL_248313	A/Suzhou/56/2016	Asia	2016-12-02
EPI_ISL_239994	A/Hong Kong/VB16184091/2016	Asia / Hong Kong (SAR)	2016-12-19
EPI_ISL_223680	A/Fujian/22/2015	Asia / China / Fujian Province	2015-01-17
EPI_ISL_223673	A/Fujian/18/2015	Asia / China / Fujian Province	2015-01-15
EPI_ISL_223672	A/Fujian/16/2015	Asia	2015-01-15
EPI_ISL_223670	A/Fujian/10/2015	Asia	2015-01-14
EPI_ISL_215534	A/Taiwan/4-CGMH2/2014	Asia / Taiwan	2014-04-24
EPI_ISL_215533	A/Taiwan/4-CGMH1/2014	Asia / Taiwan	2014-04-24
EPI_ISL_206855	A/Huai'an/065/2014	Asia / China	2014-02-24
EPI_ISL_206853	A/Huai'an/062/2014	Asia / China	2014-02-14
EPI_ISL_206851	A/Huai'an/001/2015	Asia / China	2015-01-23
EPI_ISL_206850	A/Huai'an/074/2014	Asia / China	2014-03-02
EPI_ISL_206848	A/Huai'an/002/2015	Asia / China	2015-02-03
EPI_ISL_206846	A/Huai'an/083/2014	Asia / China	2014-05-27
EPI_ISL_198750	A/GD-120/2015/H7N9/2015-03-10	Asia / China / Guangdong	2015-03-10
EPI_ISL_198749	A/GD-95/2015/H7N9/2015-03-05	Asia / China / Guangdong	2015-03-05
EPI_ISL_198748	A/GD-124/2015/H7N9/2015-02-26	Asia / China / Guangdong	2015-02-26
EPI_ISL_198747	A/GD-91/2015/H7N9/2015-02-26	Asia / China / Guangdong	2015-02-26
EPI_ISL_198746	A/GD-92/2015/H7N9/2015-02-26	Asia / China / Guangdong	2015-02-26
EPI_ISL_198745	A/GD-76/2015/H7N9/2015-02-10	Asia / China / Guangdong	2015-02-10
EPI_ISL_198744	A/GD-81/2015/H7N9/2015-02-10	Asia / China / Guangdong	2015-02-10
EPI_ISL_198743	A/GD-80/2015/H7N9/2015-02-10	Asia / China / Guangdong	2015-02-10
EPI_ISL_198742	A/GD-68/2015/H7N9/2015-02-08	Asia / China / Guangdong	2015-02-08
EPI_ISL_198741	A/GD-72/2015/H7N9/2015-02-07	Asia / China / Guangdong	2015-02-07
EPI_ISL_198740	A/GD-69/2015/H7N9/2015-02-04	Asia / China / Guangdong	2015-02-04
EPI_ISL_198739	A/GD-57/2015/H7N9/2015-02-03	Asia / China / Guangdong	2015-02-03
EPI_ISL_198738	A/GD-53/2015/H7N9/2015-02-03	Asia / China / Guangdong	2015-02-03
EPI_ISL_198737	A/GD-51/2015/H7N9/2015-01-30	Asia / China / Guangdong	2015-01-30
EPI_ISL_198736	A/GD-50/2015/H7N9/2015-01-27	Asia / China / Guangdong	2015-01-27
EPI_ISL_198735	A/GD-55/2015/H7N9/2015-01-27	Asia / China / Guangdong	2015-01-27
EPI_ISL_198734	A/GD-54/2015/H7N9/2015-01-27	Asia / China / Guangdong	2015-01-27
EPI_ISL_198733	A/GD-45/2015/H7N9/2015-01-26	Asia / China / Guangdong	2015-01-26
EPI_ISL_198732	A/GD-42/2015/H7N9/2015-01-25	Asia / China / Guangdong	2015-01-25
EPI_ISL_198731	A/GD-30/2015/H7N9/2015-01-22	Asia / China / Guangdong	2015-01-22
EPI_ISL_198730	A/GD-43/2015/H7N9/2015-01-22	Asia / China / Guangdong	2015-01-22
EPI_ISL_198729	A/GD-27/2015/H7N9/2015-01-21	Asia / China / Guangdong	2015-01-21
EPI_ISL_198728	A/GD-44/2015/H7N9/2015-01-19	Asia / China / Guangdong	2015-01-19
EPI_ISL_198727	A/GD-21/2015/H7N9/2015-01-16	Asia / China / Guangdong	2015-01-16
EPI_ISL_198726	A/GD-20/2015/H7N9/2015-01-15	Asia / China / Guangdong	2015-01-15
EPI_ISL_198725	A/GD-17/2015/H7N9/2015-01-11	Asia / China / Guangdong	2015-01-11
EPI_ISL_198724	A/GD-18/2015/H7N9/2015-01-11	Asia / China / Guangdong	2015-01-11
EPI_ISL_198723	A/GD-10/2015/H7N9/2015-01-06	Asia / China / Guangdong	2015-01-06
EPI_ISL_198722	A/GD-2/2015/H7N9/2015-01-06	Asia / China / Guangdong	2015-01-06
EPI_ISL_198721	A/GD-1/2015/H7N9/2015-01-03	Asia / China / Guangdong	2015-01-03
EPI_ISL_198720	A/GD-156/2014/H7N9/2014-11-25	Asia / China / Guangdong	2014-11-25
EPI_ISL_198719	A/GD-155/2014/H7N9/2014-11-19	Asia / China / Guangdong	2014-11-19
EPI_ISL_198718	A/GD-154/2014/H7N9/2014-05-28	Asia / China / Guangdong	2014-05-28
EPI_ISL_198717	A/GD-153/2014/H7N9/2014-05-08	Asia / China / Guangdong	2014-05-08
EPI_ISL_198716	A/GD-151/2014/H7N9/2014-05-06	Asia / China / Guangdong	2014-05-06
EPI_ISL_198715	A/GD-139/2014/H7N9/2014-04-06	Asia / China / Guangdong	2014-04-06
EPI_ISL_198714	A/GD-138/2014/H7N9/2014-04-05	Asia / China / Guangdong	2014-04-05
EPI_ISL_198713	A/GD-136/2014/H7N9/2014-03-29	Asia / China / Guangdong	2014-03-29
EPI_ISL_198712	A/GD-126/2014/H7N9/2014-03-10	Asia / China / Guangdong	2014-03-10
EPI_ISL_198711	A/GD-125/2014/H7N9/2014-03-09	Asia / China / Guangdong	2014-03-09
EPI_ISL_198710	A/GD-124/2014/H7N9/2014-03-06	Asia / China / Guangdong	2014-03-06
EPI_ISL_198709	A/GD-123/2014/H7N9/2014-03-01	Asia / China / Guangdong	2014-03-01
EPI_ISL_198708	A/GD-117/2014/H7N9/2014-02-22	Asia / China / Guangdong	2014-02-22
EPI_ISL_198706	A/GD-121/2014/H7N9/2014-02-19	Asia / China / Guangdong	2014-02-19
EPI_ISL_198705	A/GD-120/2014/H7N9/2014-02-19	Asia / China / Guangdong	2014-02-19
EPI_ISL_198704	A/GD-119/2014/H7N9/2014-02-19	Asia / China / Guangdong	2014-02-19
EPI_ISL_198703	A/GD-114/2014/H7N9/2014-02-18	Asia / China / Guangdong	2014-02-18
EPI_ISL_198702	A/GD-112/2014/H7N9/2014-02-18	Asia / China / Guangdong	2014-02-18
EPI_ISL_198701	A/GD-110/2014/H7N9/2014-02-13	Asia / China / Guangdong	2014-02-13
EPI_ISL_198699	A/GD-105/2014/H7N9/2014-02-11	Asia / China / Guangdong	2014-02-11
EPI_ISL_198698	A/GD-104/2014/H7N9/2014-02-11	Asia / China / Guangdong	2014-02-11
EPI_ISL_198697	A/GD-103/2014/H7N9/2014-02-10	Asia / China / Guangdong	2014-02-10
EPI_ISL_198696	A/GD-101/2014/H7N9/2014-02-07	Asia / China / Guangdong	2014-02-07
EPI_ISL_198695	A/GD-98/2014/H7N9/2014-02-06	Asia / China / Guangdong	2014-02-06
EPI_ISL_198694	A/GD-82/2014/H7N9/2014-02-02	Asia / China / Guangdong	2014-02-02
EPI_ISL_198693	A/GD-74/2014/H7N9/2014-01-31	Asia / China / Guangdong	2014-01-31
EPI_ISL_198692	A/GD-75/2014/H7N9/2014-01-31	Asia / China / Guangdong	2014-01-31
EPI_ISL_198691	A/GD-71/2014/H7N9/2014-01-30	Asia / China / Guangdong	2014-01-30
EPI_ISL_198690	A/GD-81/2014/H7N9/2014-01-30	Asia / China / Guangdong	2014-01-30
EPI_ISL_198689	A/GD-69/2014/H7N9/2014-01-30	Asia / China / Guangdong	2014-01-30
EPI_ISL_198688	A/GD-66/2014/H7N9/2014-01-29	Asia / China / Guangdong	2014-01-29
EPI_ISL_198687	A/GD-65/2014/H7N9/2014-01-29	Asia / China / Guangdong	2014-01-29
EPI_ISL_198686	A/GD-62/2014/H7N9/2014-01-27	Asia / China / Guangdong	2014-01-27
EPI_ISL_198685	A/GD-48/2014/H7N9/2014-01-19	Asia / China / Guangdong	2014-01-19
EPI_ISL_198684	A/GD-46/2014/H7N9/2014-01-16	Asia / China / Guangdong	2014-01-16
EPI_ISL_198683	A/GD-43/2014/H7N9/2014-01-15	Asia / China / Guangdong	2014-01-15
EPI_ISL_198682	A/GD-35/2014/H7N9/2014-01-12	Asia / China / Guangdong	2014-01-12
EPI_ISL_198681	A/GD-36/2014/H7N9/2014-01-12	Asia / China / Guangdong	2014-01-12
EPI_ISL_198680	A/GD-34/2014/H7N9/2014-01-12	Asia / China / Guangdong	2014-01-12
EPI_ISL_198679	A/GD-33/2014/H7N9/2014-01-12	Asia / China / Guangdong	2014-01-12
EPI_ISL_198678	A/GD-31/2014/H7N9/2014-01-11	Asia / China / Guangdong	2014-01-11
EPI_ISL_198677	A/GD-29/2014/H7N9/2014-01-11	Asia / China / Guangdong	2014-01-11
EPI_ISL_198676	A/GD-26/2014/H7N9/2014-01-10	Asia / China / Guangdong	2014-01-10
EPI_ISL_198675	A/GD-24/2014/H7N9/2014-01-10	Asia / China / Guangdong	2014-01-10
EPI_ISL_198674	A/GD-19/2014/H7N9/2014-01-07	Asia / China / Guangdong	2014-01-07
EPI_ISL_198673	A/GD-18/2014/H7N9/2014-01-07	Asia / China / Guangdong	2014-01-07
EPI_ISL_198672	A/GD-13/2014/H7N9/2014-01-03	Asia / China / Guangdong	2014-01-03
EPI_ISL_198671	A/GD-12/2014/H7N9/2014-01-03	Asia / China / Guangdong	2014-01-03
EPI_ISL_198670	A/GD-10/2014/H7N9/2014-01-03	Asia / China / Guangdong	2014-01-03
EPI_ISL_194320	A/Anhui/1-YK_RG56/2013	Asia / China / Anhui Province	2015-08-27
EPI_ISL_190692	A/Quzhou/2/2015	Asia / China	2015-04-23
EPI_ISL_190691	A/Quzhou/1/2015	Asia / China	2015-04-25
EPI_ISL_174514	A/Shantou/2009/2015	Asia / China / Guangdong Province / Shantou	2015-02-16
EPI_ISL_174513	A/Shantou/2008/2015	Asia / China / Guangdong Province / Shantou	2015-03-11
EPI_ISL_173948	A/Jiangsu/1/2013	Asia / China	2013-03-31
EPI_ISL_170237	A/Yancheng/1121/2014	Asia / China / jiangsu	2014-11-21
EPI_ISL_170152	A/Changzhou/416/2014(H7N9)	Asia / China / jiangsu	2014-04-16
EPI_ISL_170151	A/Wuxi/419/2014(H7N9)	Asia / China / jiangsu	2014-04-19
EPI_ISL_170080	A/Nanjing/105/2014(H7N9)	Asia / China / jiangsu	2014-01-05
EPI_ISL_166324	A/Taiwan/3/2013	Asia / Taiwan / T'ai-pei Shih	2013-12-27
EPI_ISL_161665	A/Jilin/10117/2014	Asia / China / Jilin	2014-02-19
EPI_ISL_157771	A/Guizhou/01502/2014	Asia / China / Guizhou Province	2014-01-08
EPI_ISL_157703	A/Hong Kong/8113530/2014	Asia / Hong Kong (SAR)	2014-03-17
EPI_ISL_157702	A/Hong Kong/4495/2014	Asia / Hong Kong (SAR)	2014-03-01
EPI_ISL_157594	A/Hangzhou/17-1/2014	Asia / China / Zhejiang Province / Hangzhou City	2014-01-18
EPI_ISL_157592	A/Hangzhou/10-1/2014	Asia / China / Zhejiang Province / Hangzhou City	2014-01-13
EPI_ISL_157487	A/Hong Kong/470129/2013	Asia / Hong Kong (SAR)	2013-11-30
EPI_ISL_145654	A/environment/Wuxi/1/2013	Asia / China	2013-04-02
EPI_ISL_145652	A/Wuxi/2/2013	Asia / China	2013-03-31
EPI_ISL_145651	A/Wuxi/1/2013	Asia / China	2013-03-31
EPI_ISL_141776	A/Hangzhou/327/2013	Asia / China / Zhejiang Province	2013-04-19
EPI_ISL_141775	A/Hangzhou/254/2013	Asia / China / Zhejiang Province / Hangzhou City	2013-04-17
EPI_ISL_141601	A/Nanjing/M2/2013	Asia / China / Jiangsu Provice	2013-04-26
EPI_ISL_141484	A/Shanghai/4665T/2013	Asia / China	2013-03-05
EPI_ISL_141483	A/Shanghai/4659T/2013	Asia / China	2013-02-27
EPI_ISL_141482	A/Shanghai/4655T/2013	Asia / China	2013-02-26
EPI_ISL_141437	A/Shanghai/02/2013	Asia / China	2013-03-05
EPI_ISL_141191	A/Anhui/03/2013	Asia / China / Anhui Province	2013-04-21
EPI_ISL_141190	A/Anhui/02/2013	Asia / China / Anhui Province	2013-04-14
EPI_ISL_141188	A/Jiangsu/09/2013	Asia / China / Jiangsu Provice	2013-04-09
EPI_ISL_141187	A/Jiangsu/08/2013	Asia / China / Jiangsu Provice	2013-04-11
EPI_ISL_141186	A/Jiangsu/07/2013	Asia / China / Jiangsu Provice	2013-04-03
EPI_ISL_141185	A/Jiangsu/06/2013	Asia / China / Jiangsu Provice	2013-04-10
EPI_ISL_141184	A/Jiangsu/05/2013	Asia / China / Jiangsu Provice	2013-04-08
EPI_ISL_141183	A/Hunan/02/2013	Asia / China / Hunan Province	2013-04-25
EPI_ISL_141182	A/Hunan/01/2013	Asia / China / Hunan Province	2013-04-24
EPI_ISL_141181	A/Jiangxi/01/2013	Asia / China / Jiangxi Province	2013-04-24
EPI_ISL_141180	A/Fujian/01/2013	Asia / China / Fujian Province	2013-04-23
EPI_ISL_141179	A/Shandong/01/2013	Asia / China / Shandong Province	2013-04-21
EPI_ISL_141178	A/Henan/01/2013	Asia / China / Henan Province	2013-04-16
EPI_ISL_141177	A/Shanghai/16/2013	Asia / China / Shanghai Municipality	2013-04-10
EPI_ISL_141176	A/Shanghai/15/2013	Asia / China / Shanghai Municipality	2013-04-09
EPI_ISL_141175	A/Zhejiang/02/2013	Asia / China / Zhejiang Province	2013-04-03
EPI_ISL_141174	A/Shanghai/9/2013	Asia / China / Shanghai Municipality	2013-04-08
EPI_ISL_141173	A/Shanghai/8/2013	Asia / China / Shanghai Municipality	2013-04-07
EPI_ISL_141172	A/Shanghai/17/2013	Asia / China / Shanghai Municipality	2013-04-03
EPI_ISL_141171	A/Shanghai/14/2013	Asia / China / Shanghai Municipality	2013-04-10
EPI_ISL_141170	A/Shanghai/13/2013	Asia / China / Shanghai Municipality	2013-04-10
EPI_ISL_141169	A/Shanghai/12/2013	Asia / China / Shanghai Municipality	2013-04-10
EPI_ISL_141168	A/Shanghai/11/2013	Asia / China / Shanghai Municipality	2013-04-10
EPI_ISL_141167	A/Shanghai/10/2013	Asia / China / Shanghai Municipality	2013-04-09
EPI_ISL_141166	A/Shanghai/06-A/2013	Asia / China / Shanghai Municipality	2013-04-10
EPI_ISL_141165	A/Beijing/01-A/2013	Asia / China / Beijing Municipality	2013-04-12
EPI_ISL_141164	A/Jiangsu/04/2013	Asia / China / Jiangsu Provice	2013-04-05
EPI_ISL_141163	A/jiangsu/03/2013	Asia / China / Jiangsu Provice	2013-04-06
EPI_ISL_141162	A/Jiangsu/02/2013	Asia / China / Jiangsu Provice	2013-03-31
EPI_ISL_141160	A/Shanghai/07/2013	Asia / China / Shanghai Municipality	2013-03-18
EPI_ISL_141159	A/shanghai/05/2013	Asia / China / Shanghai Municipality	2013-04-02
EPI_ISL_141158	A/Jiangsu/01/2013	Asia / China / Jiangsu Provice	2013-03-30
EPI_ISL_1374070	A/chicken/Liaoning/SD026/2019	Asia / China / Liaoning	2019-12-01
EPI_ISL_1374069	A/chicken/Liaoning/SD025/2019	Asia / China / Liaoning	2019-11-01
EPI_ISL_1374068	A/chicken/Hebei/S1177/2019	Asia / China / Hebei	2019-04-01
EPI_ISL_1374067	A/chicken/Hebei/S1140/2019	Asia / China / Hebei	2019-04-01
EPI_ISL_1374066	A/chicken/Hebei/S1118/2019	Asia / China / Hebei	2019-04-01
EPI_ISL_1374065	A/chicken/Inner Mongolia/SD010/2019	Asia / China / Inner Mongolia	2019-04-01
EPI_ISL_1374063	A/chicken/Liaoning/SD014/2018	Asia / China / Liaoning	2018-11-01
EPI_ISL_1374062	A/chicken/Hebei/SD010/2018	Asia / China / Hebei	2018-10-01
EPI_ISL_1374061	A/chicken/Liaoning/SD009/2018	Asia / China / Liaoning	2018-05-01
EPI_ISL_1374060	A/chicken/Ningxia/SD008/2018	Asia / China / Ningxia	2018-05-01
EPI_ISL_1374059	A/chicken/Ningxia/SD007/2018	Asia / China / Ningxia	2018-04-01
EPI_ISL_1374058	A/chicken/Shanxi/SD006/2018	Asia / China / Shanxi	2018-04-01
EPI_ISL_1374057	A/chicken/Anhui/S1032/2018	Asia / China / Anhui	2018-03-01
EPI_ISL_1374056	A/chicken/Shaanxi/SD004/2018	Asia / China / Shaanxi	2018-03-01
EPI_ISL_1374055	A/chicken/Liaoning/SD003/2018	Asia / China / Liaoning	2018-02-01
EPI_ISL_1374054	A/duck/Fujian/SE0377/2018	Asia / China / Fujian	2018-02-01
EPI_ISL_1374053	A/chicken/Anhui/SE0296/2018	Asia / China / Anhui	2018-02-01
EPI_ISL_1374052	A/chicken/Anhui/SE0105/2018	Asia / China / Anhui	2018-02-01
EPI_ISL_378717	A/chicken/Guangdong/HZLH1/2017	Asia / China	2017-02-12
EPI_ISL_378716	A/chicken/Hebei/SJ27/2017	Asia / China	2017-05-14
EPI_ISL_378715	A/chicken/Guangxi/GX102/2017	Asia / China	2017-03-06
EPI_ISL_378714	A/chicken/Henan/HNXY1/2017	Asia / China	2017-05-05
EPI_ISL_378713	A/chicken/Guangxi/GX110/2017	Asia / China	2017-03-28
EPI_ISL_378712	A/chicken/Jiangsu/YZLH37/2017	Asia / China	2017-03-07
EPI_ISL_378711	A/chicken/Jiangsu/JS/02/71/2017	Asia / China	2017-02-27
EPI_ISL_378710	A/chicken/Jiangsu/TM261/2017	Asia / China	2017-02-20
EPI_ISL_378709	A/chicken/Anhui/AH395/2017	Asia / China	2017-03-06
EPI_ISL_378708	A/chicken/Anhui/AH388/2017	Asia / China	2017-02-14
EPI_ISL_378707	A/chicken/Heilongjiang/LJS15/2017	Asia / China	2017-01-14
EPI_ISL_297143	A/chicken/Jiangsu/W1-8/2015	Asia / China	2015-01-02
EPI_ISL_280467	A/chicken/Guangdong/J2/2017	Asia / China	2017-02
EPI_ISL_280466	A/chicken/Guangdong/J1/2017	Asia / China	2017-02
EPI_ISL_276788	A/chicken/Liaoning/05.12 SY059/2017	Asia / China / Liaoning	2017-05-15
EPI_ISL_276786	A/chicken/Hebei/02.22 XT001/2017	Asia / China / Hebei	2017-02-22
EPI_ISL_276785	A/chicken/Fujian/06.06 NP0001/2017	Asia / China / Fujian	2017-06-06
EPI_ISL_276784	A/chicken/Jiangsu/05.02 DT001/2017	Asia / China / Jiangsu	2017-05-02
EPI_ISL_276783	A/chicken/Shandong/05.05 DZ056/2017	Asia / China / Shandong	2017-05-05
EPI_ISL_276777	A/chicken/Tennessee/17-008279-6/2017	North America / United States	2017-03-14
EPI_ISL_276776	A/chicken/Tennessee/17-008279-5/2017	North America / United States	2017-03-14
EPI_ISL_276775	A/chicken/Tennessee/17-008279-2/2017	North America / United States	2017-03-14
EPI_ISL_276774	A/chicken/Tennessee/17-008152-1/2017	North America / United States	2017-03-13
EPI_ISL_276773	A/chicken/Tennessee/17-007429-7/2017	North America / United States	2017-03-06
EPI_ISL_276772	A/chicken/Tennessee/17-007429-3/2017	North America / United States	2017-03-06
EPI_ISL_276771	A/chicken/Tennessee/17-007147-7/2017	North America / United States	2017-03-03
EPI_ISL_276770	A/chicken/Tennessee/17-007147-6/2017	North America / United States	2017-03-03
EPI_ISL_276769	A/chicken/Tennessee/17-007147-5/2017	North America / United States	2017-03-03
EPI_ISL_276768	A/chicken/Tennessee/17-007147-4/2017	North America / United States	2017-03-03
EPI_ISL_276767	A/chicken/Tennessee/17-007147-3/2017	North America / United States	2017-03-03
EPI_ISL_276765	A/chicken/Tennessee/17-007147-1/2017	North America / United States	2017-03-03
EPI_ISL_276764	A/chicken/Alabama/17-008901-1/2017	North America / United States	2017-03-17
EPI_ISL_276763	A/chicken/Alabama/17-008899-11/2017	North America / United States	2017-03-19
EPI_ISL_276762	A/chicken/Alabama/17-008899-10/2017	North America / United States	2017-03-19
EPI_ISL_211471	A/chicken/Anhui/A1106/2014	Asia / China	2014-04-22
EPI_ISL_211467	A/chicken/Anhui/A1098/2014	Asia / China	2014-04-22
EPI_ISL_211466	A/chicken/Anhui/A1092/2014	Asia / China	2014-04-22
EPI_ISL_211465	A/chicken/Anhui/A1091/2014	Asia / China	2014-04-22
EPI_ISL_211464	A/chicken/Anhui/A1073/2014	Asia / China	2014-04-22
EPI_ISL_211463	A/chicken/Anhui/A1072/2014	Asia / China	2014-04-22
EPI_ISL_211462	A/chicken/Anhui/A1071/2014	Asia / China	2014-04-22
EPI_ISL_211461	A/chicken/Anhui/A1070/2014	Asia / China	2014-04-22
EPI_ISL_211460	A/chicken/Anhui/A1065/2014	Asia / China	2014-04-22
EPI_ISL_211455	A/chicken/Shanghai/S3088/2014	Asia / China	2014-11-06
EPI_ISL_211454	A/chicken/Shanghai/S3087/2014	Asia / China	2014-11-06
EPI_ISL_211453	A/chicken/Shanghai/S3086/2014	Asia / China	2014-11-06
EPI_ISL_211452	A/chicken/Shanghai/S3085/2014	Asia / China	2014-11-06
EPI_ISL_211451	A/chicken/Shanghai/S3084/2014	Asia / China	2014-11-06
EPI_ISL_211450	A/chicken/Shanghai/S3075/2014	Asia / China	2014-11-06
EPI_ISL_211449	A/chicken/Shanghai/S3065/2014	Asia / China	2014-11-06
EPI_ISL_211448	A/chicken/Shanghai/S3064/2014	Asia / China	2014-11-06
EPI_ISL_211447	A/chicken/Shanghai/S3061/2014	Asia / China	2014-11-06
EPI_ISL_211446	A/chicken/Jiangsu/J3899/2014	Asia / China	2014-11-06
EPI_ISL_211445	A/chicken/Jiangsu/J3748/2014	Asia / China	2014-11-06
EPI_ISL_211444	A/chicken/Jiangsu/J3494/2014	Asia / China	2014-11-06
EPI_ISL_211443	A/chicken/Jiangsu/J3489/2014	Asia / China	2014-11-06
EPI_ISL_211439	A/chicken/Shanghai/S1458/2014	Asia / China	2014-05-13
EPI_ISL_211438	A/chicken/Shanghai/S1439/2014	Asia / China	2014-05-13
EPI_ISL_211437	A/chicken/Shanghai/S1414/2014	Asia / China	2014-05-13
EPI_ISL_211436	A/chicken/Shanghai/S1267/2014	Asia / China	2014-05-13
EPI_ISL_211435	A/chicken/Shanghai/S1254/2014	Asia / China	2014-05-13
EPI_ISL_211434	A/chicken/Jiangsu/J1231/2014	Asia / China	2014-04-28
EPI_ISL_211433	A/chicken/Jiangsu/J1229/2014	Asia / China	2014-04-28
EPI_ISL_211432	A/chicken/Jiangsu/J1225/2014	Asia / China	2014-04-28
EPI_ISL_211431	A/chicken/Jiangsu/J1224/2014	Asia / China	2014-04-28
EPI_ISL_211430	A/chicken/Jiangsu/J1221/2014	Asia / China	2014-04-28
EPI_ISL_211429	A/chicken/Jiangsu/J1220/2014	Asia / China	2014-04-28
EPI_ISL_211428	A/chicken/Jiangsu/J1219/2014	Asia / China	2014-04-28
EPI_ISL_211427	A/chicken/Jiangsu/J1216/2014	Asia / China	2014-04-28
EPI_ISL_211426	A/chicken/Jiangsu/J1213/2014	Asia / China	2014-04-28
EPI_ISL_211425	A/chicken/Guangdong/G1598/2014	Asia / China	2014-04-15
EPI_ISL_211424	A/chicken/Guangdong/G1524/2014	Asia / China	2014-04-15
EPI_ISL_211423	A/chicken/Guangdong/G1523/2014	Asia / China	2014-04-15
EPI_ISL_211422	A/chicken/Guangdong/G1521/2014	Asia / China	2014-04-15
EPI_ISL_211421	A/chicken/Guangdong/G1519/2014	Asia / China	2014-04-15
EPI_ISL_211420	A/chicken/Guangdong/G1396/2014	Asia / China	2014-04-15
EPI_ISL_211419	A/chicken/Guangdong/G1395/2014	Asia / China	2014-04-15
EPI_ISL_211418	A/chicken/Guangdong/G1392/2014	Asia / China	2014-04-15
EPI_ISL_211417	A/chicken/Guangdong/G1391/2014	Asia / China	2014-04-15
EPI_ISL_211416	A/chicken/Guangdong/G1381/2014	Asia / China	2014-04-15
EPI_ISL_211415	A/chicken/Anhui/A1624/2014	Asia / China	2014-04-22
EPI_ISL_211414	A/chicken/Anhui/A1392/2014	Asia / China	2014-04-22
EPI_ISL_211413	A/chicken/Anhui/A1176/2014	Asia / China	2014-04-22
EPI_ISL_211412	A/chicken/Anhui/A1166/2014	Asia / China	2014-04-22
EPI_ISL_211411	A/chicken/Anhui/A1165/2014	Asia / China	2014-04-22
EPI_ISL_211410	A/chicken/Anhui/A1160/2014	Asia / China	2014-04-22
EPI_ISL_211409	A/chicken/Anhui/A1158/2014	Asia / China	2014-04-22
EPI_ISL_211408	A/chicken/Anhui/A1155/2014	Asia / China	2014-04-22
EPI_ISL_211407	A/chicken/Anhui/A1151/2014	Asia / China	2014-04-22
EPI_ISL_211406	A/chicken/Anhui/A1119/2014	Asia / China	2014-04-22
EPI_ISL_211373	A/chicken/Shanghai/S3880/2014	Asia / China	2014-11-06
EPI_ISL_211372	A/chicken/Shanghai/S3630/2014	Asia / China	2014-11-06
EPI_ISL_211371	A/chicken/Shanghai/S3330/2014	Asia / China	2014-11-06
EPI_ISL_211370	A/chicken/Shanghai/S3328/2014	Asia / China	2014-11-06
EPI_ISL_211369	A/chicken/Shanghai/S3326/2014	Asia / China	2014-11-06
EPI_ISL_211368	A/chicken/Shanghai/S3325/2014	Asia / China	2014-11-06
EPI_ISL_211367	A/chicken/Shanghai/S3322/2014	Asia / China	2014-11-06
EPI_ISL_211366	A/chicken/Shanghai/S3313/2014	Asia / China	2014-11-06
EPI_ISL_211365	A/chicken/Shanghai/S3309/2014	Asia / China	2014-11-06
EPI_ISL_211364	A/chicken/Shanghai/S3308/2014	Asia / China	2014-11-06
EPI_ISL_211363	A/chicken/Shanghai/S3307/2014	Asia / China	2014-11-06
EPI_ISL_211362	A/chicken/Shanghai/S3306/2014	Asia / China	2014-11-06
EPI_ISL_211361	A/chicken/Shanghai/S3301/2014	Asia / China	2014-11-06
EPI_ISL_211360	A/chicken/Shanghai/S3180/2014	Asia / China	2014-11-06
EPI_ISL_211359	A/chicken/Shanghai/S3169/2014	Asia / China	2014-11-06
EPI_ISL_211358	A/chicken/Shanghai/S3167/2014	Asia / China	2014-11-06
EPI_ISL_211357	A/chicken/Shanghai/S3140/2014	Asia / China	2014-11-06
EPI_ISL_211356	A/chicken/Shanghai/S3090/2014	Asia / China	2014-11-06
EPI_ISL_206854	A/chicken/Huai'an/053/2014	Asia / China	2014-02-10
EPI_ISL_206852	A/chicken/Huai'an/007/2014	Asia / China	2014-01-15
EPI_ISL_206849	A/chicken/Huai'an/041/2014	Asia / China	2014-02-04
EPI_ISL_206847	A/chicken/Huai'an/003/2015	Asia / China	2015-02-05
EPI_ISL_199133	A/chicken/Hunan/04.14 YYFQH0681-O/2015(H7N9)	Asia / China	2015-04-14
EPI_ISL_199096	A/chicken/Yunnan/03.16 DQXYL0034-Z-O/2015(H7N9)	Asia / China	2015-03-16
EPI_ISL_198988	A/chicken/Jiangxi/04.01 NCNP0062-O/2015(H7N9)	Asia / China	2015-04-01
EPI_ISL_198913	A/chicken/Hunan/02.07 YYFQHJ19Y-O/2015(H7N9)	Asia / China	2015-02-07
EPI_ISL_198912	A/chicken/Hunan/02.07 YYFQHJ19G-P/2015(H7N9)	Asia / China	2015-02-07
EPI_ISL_194993	A/chicken/Hangzhou/174/2013	Asia / China	2013-05-05
EPI_ISL_190693	A/chicken/Quzhou/2/2015	Asia / China	2015-02-24
EPI_ISL_161675	A/Chicken/Jilin/13205/2014	Asia / China / Jilin	2014-02-21
EPI_ISL_161674	A/Chicken/Jilin/13203/2014	Asia / China / Jilin	2014-02-21
EPI_ISL_161673	A/Chicken/Jilin/13202/2014	Asia / China / Jilin	2014-02-21
EPI_ISL_161672	A/Chicken/Jilin/13199/2014	Asia / China / Jilin	2014-02-20
EPI_ISL_161671	A/Chicken/Jilin/13188/2014	Asia / China / Jilin	2014-02-20
EPI_ISL_161670	A/Chicken/Jilin/05/2014	Asia / China / Jilin	2014-02-21
EPI_ISL_153841	A/chicken/Jiangsu/1021/2013	Asia / China	2013-04
EPI_ISL_141161	A/chicken/Anhui-Chuzhou/01/2013	Asia / China / Anhui Province	2013-03-29
EPI_ISL_235293	A/chicken/zhejiang/JX148/2014	Asia / China / Zhejiang Province	2014-04-05
EPI_ISL_378726	A/duck/Southern China/01/2017	Asia / China	2017-06-01
EPI_ISL_378724	A/duck/Southern China/04/2017	Asia / China	2017-07-05
EPI_ISL_280893	A/duck/Japan/AQ-HE29-22/2017	Asia / Japan	2017-01-01
EPI_ISL_280892	A/duck/Japan/AQ-HE29-22/2017/-1	Asia / Japan	2017-01-01
EPI_ISL_276778	A/duck/Alabama/17-008643-2/2017	North America / United States	2017-03-15
EPI_ISL_211441	A/duck/Anhui/A1618/2014	Asia / China	2014-04-22
EPI_ISL_211374	A/duck/Jiangsu/J3619/2014	Asia / China	2014-11-06
EPI_ISL_199121	A/duck/Hunan/04.14 YYGK466-O/2015	Asia / China	2015-04-14
EPI_ISL_174489	A/duck/Zhejiang/LS02/2014	Asia / China	2014-01-12
EPI_ISL_12335304	A/Camel/Inner Mongolia/XL/2020	Asia / China / Inner Mongolia Autonomous Region	2020-03-01
EPI_ISL_6781375	A/mallard/South Korea/20X-20/2021	Asia / Korea, Republic of	2021-01-06
EPI_ISL_4061166	A/Dunlin/Delaware Bay/411/2020	North America / United States	2020-05-29
EPI_ISL_5159338	A/chicken/Northern China/SX1616/2020(H7N9)	Asia / China / Shanxi Province	2020-10-20
EPI_ISL_5159336	A/chicken/Northern China/BJ3426/2020(H7N9)	Asia / China / Beijing Municipality	2020-05-19
EPI_ISL_436711	A/chicken/Henan/zk01/2017	Asia / China / Henan Province	2017-05-01
EPI_ISL_436706	A/chick/Guangxi/YL01/2017	Asia / China / Guangxi Zhuang Autonomous Region	2017-05-01
EPI_ISL_436691	A/chick/Hubei/XC01/2017	Asia / China / Hubei Province	2017-05-01
EPI_ISL_4061215	A/ruddy turnstone/Delaware Bay/307/2020	North America / United States	2020-05-29
EPI_ISL_4061168	A/ruddy turnstone/Delaware Bay/327/2020	North America / United States	2020-05-29
EPI_ISL_4061066	A/ruddy turnstone/Delaware Bay/370/2020	North America / United States	2020-05-29
EPI_ISL_1374064	A/peacock/Liaoning/SD004/2019	Asia / China / Liaoning	2019-03-01
EPI_ISL_249298	A/Quail/Guangdong/KP14232/2014(H7N9)	Asia / China / Guangdong Province	2014-05-29
EPI_ISL_162875	A/pigeon/Zhejiang/P2/2013	Asia / China	2013-04
EPI_ISL_162874	A/pigeon/Zhejiang/P1/2013	Asia / China	2013-04
EPI_ISL_142904	A/homing pigeon/Jiangsu/SD184/2013	Asia / China	2013-04-20
EPI_ISL_142903	A/pigeon/Shanghai/S1421/2013	Asia / China	2013-04-03
EPI_ISL_142902	A/pigeon/Shanghai/S1423/2013	Asia / China	2013-04-03
EPI_ISL_142901	A/wild pigeon/Jiangsu/SD001/2013	Asia / China	2013-04-17
EPI_ISL_314057	A/Environment/Fujian/24907/2017	Asia / China / Fujian	2017-03-10
EPI_ISL_314055	A/Environment/Fujian/36998/2017	Asia / China / Fujian	2017-08-14
EPI_ISL_314054	A/Environment/Fujian/40791/2017	Asia / China / Fujian	2017-10-18
EPI_ISL_314053	A/Environment/Fujian/40843/2017	Asia / China / Fujian	2017-10-24
EPI_ISL_314052	A/Environment/Fujian/40844/2017	Asia / China / Fujian	2017-10-24
EPI_ISL_314051	A/Environment/Fujian/43639/2017	Asia / China / Fujian	2017-12-05
EPI_ISL_297773	A/Env/GD-MZ073/H7N9/2017-05-23	Asia / China	2017-05-23
EPI_ISL_297772	A/Env/GD-YJ370/H7N9/2017-09-14	Asia / China	2017-09-14
EPI_ISL_285582	A/Environment/Hubei/12178/2017	Asia / China / Hubei	2017-02-20
EPI_ISL_285581	A/Environment/Hubei/12177/2017	Asia / China / Hubei	2017-02-20
EPI_ISL_285580	A/Environment/Hubei/12176/2017	Asia / China / Hubei	2017-02-20
EPI_ISL_285579	A/Environment/Hubei/12167/2017	Asia / China / Hubei	2017-02-18
EPI_ISL_285578	A/Environment/Hubei/12137/2017	Asia / China / Hubei	2017-02-16
EPI_ISL_285577	A/Environment/Hubei/12136/2017	Asia / China / Hubei	2017-02-16
EPI_ISL_285576	A/Environment/Hubei/12134/2017	Asia / China / Hubei	2017-02-16
EPI_ISL_285575	A/Environment/Hubei/12133/2017	Asia / China / Hubei	2017-02-16
EPI_ISL_277450	A/Environment/Fujian/41642/2015	Asia / China / Fujian	2015-05-06
EPI_ISL_277449	A/Environment/Fujian/41646/2015	Asia / China / Fujian	2015-05-06
EPI_ISL_277446	A/Environment/Fujian/41640/2015	Asia / China / Fujian	2015-06-24
EPI_ISL_277049	A/environment/Wuxi/Huan/2014	Asia / China / Jiangsu	2014-06-01
EPI_ISL_273953	A/Environment/Guangzhou/5258-5259/2017	Asia / China / Guangdong	2017-04-13
EPI_ISL_273949	A/Environment/Guangdong/GZ4753/2017	Asia / China / Guangdong	2017-02-15
EPI_ISL_273302	A/Environment/Guangdong/15120/2016	Asia / China / Guangdong Province / Guangdong	2016-01-08
EPI_ISL_273301	A/Environment/Guangdong/15123/2016	Asia / China / Guangdong Province / Guangdong	2016-01-08
EPI_ISL_269522	A/Environment/Inner Mongolia/28651/2017	Asia / China / Inner Mongolia	2017-06-02
EPI_ISL_269521	A/Environment/Shaanxi/29415/2017	Asia / China / Shaanxi	2017-05-05
EPI_ISL_269520	A/Environment/Shaanxi/29414/2017	Asia / China / Shaanxi	2017-05-05
EPI_ISL_269519	A/Environment/Shaanxi/29413/2017	Asia / China / Shaanxi	2017-05-30
EPI_ISL_269515	A/Environment/Guangdong/16609/2017	Asia / China / Guangdong	2017-02-22
EPI_ISL_269514	A/Environment/Hebei/25346/2017	Asia / China / Hebei	2017-04-26
EPI_ISL_269510	A/Environment/Beijing/22166/2017	Asia / China / Beijing	2017-04-06
EPI_ISL_249310	A/Environment/Guangdong/C16283222/2016	Asia / China / Guangdong	2016-11-07
EPI_ISL_199313	A/environment/Jiangxi/01.14 NCJD022/2015(H7N9)	Asia / China	2015-01-14
EPI_ISL_199246	A/enviroemnt/Guangdong/04.23 DGQTXC059/2015(H7N9)	Asia / China	2015-04-23
EPI_ISL_175612	A/environment/Shanghai/PD-JZ-01/2014	Asia / China	2014-01-21
EPI_ISL_163322	A/Environment/Zhejiang/2/2014	Asia / China / Zhejiang	2014-02-25
EPI_ISL_154829	A/environment/Guangdong/30/2013	Asia / China	2013-04-26
EPI_ISL_154828	A/environment/Guangdong/25/2013	Asia / China	2013-04-26
EPI_ISL_142914	A/environment/Fujian/SC337/2013	Asia / China	2013-04-30
EPI_ISL_142913	A/environment/Henan/SC232/2013	Asia / China	2013-04-24
EPI_ISL_142912	A/environment/Henan/SD429/2013	Asia / China	2013-04-24
EPI_ISL_142911	A/environment/Shandong/SD038/2013	Asia / China	2013-05-03
EPI_ISL_142910	A/environment/Shandong/SD039/2013	Asia / China	2013-05-03
EPI_ISL_142909	A/environment/Shandong/SD049/2013	Asia / China	2013-05-03
EPI_ISL_142908	A/environment/Shanghai/S1436/2013	Asia / China	2013-04-03
EPI_ISL_142907	A/environment/Shanghai/S1437/2013	Asia / China	2013-04-03
EPI_ISL_142906	A/environment/Shanghai/S1438/2013	Asia / China	2013-04-03
EPI_ISL_142905	A/environment/Shanghai/S1439/2013	Asia / China	2013-04-03
EPI_ISL_142306	A/environment/Nanjing/2913/2013	Asia / China	2013-03-29
EPI_ISL_282167	A/Environment/Hubei/12178/2017	Asia / China / Hubei Province	2017-02-16
EPI_ISL_282166	A/Environment/Hubei/12177/2017	Asia / China / Hubei Province	2017-02-16
EPI_ISL_282165	A/Environment/Hubei/12176/2017	Asia / China / Hubei Province	2017-02-16
EPI_ISL_282164	A/Environment/Hubei/12167/2017	Asia / China / Hubei Province	2017-02-16
EPI_ISL_282163	A/Environment/Hubei/12137/2017	Asia / China / Hubei Province	2017-02-18
EPI_ISL_282162	A/Environment/Hubei/12136/2017	Asia / China / Hubei Province	2017-02-20
EPI_ISL_282161	A/Environment/Hubei/12134/2017	Asia / China / Hubei Province	2017-02-20
EPI_ISL_282160	A/Environment/Hubei/12133/2017	Asia / China / Hubei Province	2017-02-20
EPI_ISL_330713	A/enviromment/Chongqing-Hechuan/2-11/2017	Asia / China / Chongqinq Municipality	2017-02-12
EPI_ISL_330712	A/enviromment/Chongqing-Hechuan/1-15/2017	Asia / China / Chongqinq Municipality	2017-02-12
EPI_ISL_330711	A/enviromment/Chongqing-Hechuan/1-14/2017	Asia / China / Chongqinq Municipality	2017-02-12
EPI_ISL_330710	A/enviromment/Chongqing-Hechuan/1-5/2017	Asia / China / Chongqinq Municipality	2017-02-12
EPI_ISL_314817	A/Environment/Changzhou/022/2018	Asia / China / Jiangsu Provice	2018-05-03
EPI_ISL_314816	A/Environment/Changzhou/022/2018	Asia	2018-05-03
EPI_ISL_273952	A/Environment/Guangzhou/K4777-K4882/2017	Asia / China / Guangdong	2017-02-15
EPI_ISL_273951	A/Environment/Guangzhou/K4756-K4776/2017	Asia / China / Guangdong	2017-02-15
EPI_ISL_273947	A/Environment/Guangzhou/4188/2016	Asia / China / Guangdong	2016-12-21
EPI_ISL_273946	A/Environment/Guangzhou/K4048/2016	Asia / China / Guangdong	2016-12-15
EPI_ISL_273945	A/Environment/Guangzhou/K4075/2016	Asia / China / Guangdong	2016-12-15
EPI_ISL_273944	A/Environment/Guangzhou/K4068/2016	Asia / China / Guangdong	2016-12-15
EPI_ISL_273943	A/Environment/Guangzhou/K4073/2016	Asia / China / Guangdong	2016-12-15
EPI_ISL_273856	A/Environment/Guangzhou/K4072/2016	Asia / China / Guangdong Province / FS market	2016-12-15
EPI_ISL_273848	A/Environment/Guangdong/GZ636/2017	Asia / China / Guangdong Province	2017-04-13
EPI_ISL_158944	A/Taiwan/01/2013	Asia / Taiwan / Taiwan, Province of China	2013-04-24
EPI_ISL_158943	A/Taiwan/01/2013	Asia / Taiwan / Taiwan, Province of China	2013-04-24
EPI_ISL_158942	A/Taiwan/01/2013	Asia / Taiwan / Taiwan, Province of China	2013-04-24
EPI_ISL_155053	A/Taiwan/01/2013	Asia / Taiwan	2013-04-24
EPI_ISL_155051	A/Shanghai/1/2013	Asia / China	2013-02-28
EPI_ISL_155050	A/Taiwan/01/2013	Asia / Taiwan / Taiwan, Province of China	2013-04-24
EPI_ISL_14769176	A/wild duck/Victoria/13-0225-38/2013	Oceania / Australia / Victoria	2013-01-30
EPI_ISL_379594	A/WuXi/0402/2013	Asia / China	2013-04-02
EPI_ISL_379593	A/WuXi/0219/2016	Asia / China	2016-02-19
EPI_ISL_379592	A/WuXi/0126/2014	Asia / China	2014-01-26
EPI_ISL_379591	A/WuXi/0423/2014	Asia / China	2014-04-23
EPI_ISL_379590	A/WuXi/0409/2014	Asia / China	2014-04-09
EPI_ISL_379589	A/WuXi/0317/2014	Asia / China	2014-03-17
EPI_ISL_379588	A/WuXi/0506/2015	Asia / China	2015-05-06
EPI_ISL_379587	A/WuXi/0410/2014	Asia / China	2014-04-10
EPI_ISL_379586	A/WuXi/0213/2016	Asia / China	2016-01-13
EPI_ISL_339477	A/Yunnan/wenshan01/2017	Asia / China / Yunnan Province / Wenshan prefecture	2017-08-31
EPI_ISL_314056	A/Fujian/33845/2017	Asia / China / Fujian	2017-08-01
EPI_ISL_297776	A/GD-ST018/H7N9/2017-01-24	Asia / China	2017-01-24
EPI_ISL_297775	A/GD-SW033/H7N9/2015-02-24	Asia / China	2015-02-24
EPI_ISL_297774	A/GD-ZS029/H7N9/2017-03-28	Asia / China	2017-03-28
EPI_ISL_294203	A/Kunming/KMCDC-YHY/2017	Asia / China	2017-03-02
EPI_ISL_285591	A/Hubei/09937/2017	Asia / China / Hubei	2017-02-04
EPI_ISL_285590	A/Hubei/09929/2017	Asia / China / Hubei	2017-01-26
EPI_ISL_285589	A/Hubei/09914/2017	Asia / China / Hubei	2017-02-06
EPI_ISL_285588	A/Hubei/09913/2017	Asia / China / Hubei	2017-02-06
EPI_ISL_285587	A/Hubei/09912/2017	Asia / China / Hubei	2017-02-04
EPI_ISL_285586	A/Hubei/09911/2017	Asia / China / Hubei	2017-02-04
EPI_ISL_285585	A/Hubei/09910/2017	Asia / China / Hubei	2017-02-03
EPI_ISL_285584	A/Hubei/09909/2017	Asia / China / Hubei	2017-02-07
EPI_ISL_285583	A/Hubei/09907/2017	Asia / China / Hubei	2017-01-31
EPI_ISL_285574	A/Hunan/27316/2017	Asia / China / Hunan	2017-02-28
EPI_ISL_285573	A/Hunan/25365/2017	Asia / China / Hunan	2017-03-21
EPI_ISL_285572	A/Hunan/25364/2017	Asia / China / Hunan	2017-03-19
EPI_ISL_285571	A/Hunan/25363/2017	Asia / China / Hunan	2017-03-16
EPI_ISL_285570	A/Hunan/25362/2017	Asia / China / Hunan	2017-03-14
EPI_ISL_285569	A/Hunan/25360/2017	Asia / China / Hunan	2017-02-04
EPI_ISL_285568	A/Hunan/25358/2017	Asia / China / Hunan	2017-03-24
EPI_ISL_285567	A/Hunan/25356/2017	Asia / China / Hunan	2017-03-23
EPI_ISL_285566	A/Hunan/25355/2017	Asia / China / Hunan	2017-03-29
EPI_ISL_285565	A/Hunan/25353/2017	Asia / China / Hunan	2017-03-14
EPI_ISL_285564	A/Hunan/25350/2017	Asia / China / Hunan	2017-03-29
EPI_ISL_285563	A/Jiangsu/06462/2017	Asia / China / Jiangsu	2017-01-01
EPI_ISL_285562	A/Jiangsu/06456/2017	Asia / China / Jiangsu	2017-01-09
EPI_ISL_285561	A/Jiangsu/06455/2016	Asia / China / Jiangsu	2016-12-13
EPI_ISL_285560	A/Jiangsu/06454/2017	Asia / China / Jiangsu	2017-01-06
EPI_ISL_285559	A/Jiangsu/05155/2016	Asia / China / Jiangsu	2016-02-06
EPI_ISL_285558	A/Jiangsu/03756/2016	Asia / China / Jiangsu	2016-01-12
EPI_ISL_285557	A/Jiangsu/03753/2016	Asia / China / Jiangsu	2016-01-20
EPI_ISL_285556	A/Inner Mongolia/29169/2017	Asia / China / Neimenggu	2017-06-14
EPI_ISL_285555	A/Jiangsu/08184/2016	Asia / China / Jiangsu	2016-12-28
EPI_ISL_285554	A/Jiangsu/08180/2016	Asia / China / Jiangsu	2016-12-26
EPI_ISL_285553	A/Jiangsu/08179/2016	Asia / China / Jiangsu	2016-12-27
EPI_ISL_285552	A/Jiangsu/08178/2016	Asia / China / Jiangsu	2016-12-26
EPI_ISL_285551	A/Jiangsu/08174/2016	Asia / China / Jiangsu	2016-12-19
EPI_ISL_285550	A/Jiangsu/08173/2016	Asia / China / Jiangsu	2016-12-20
EPI_ISL_285549	A/Jiangsu/08167/2016	Asia / China / Jiangsu	2016-12-16
EPI_ISL_285548	A/Jiangsu/06464/2017	Asia / China / Jiangsu	2017-01-12
EPI_ISL_285547	A/Jiangsu/06463/2017	Asia / China / Jiangsu	2017-01-07
EPI_ISL_285416	A/Jiangsu/15028/2016	Asia / China / Jiangsu	2016-02-24
EPI_ISL_285414	A/Jiangsu/15027/2016	Asia / China / Jiangsu	2016-03-05
EPI_ISL_285412	A/Jiangsu/15026/2016	Asia / China / Jiangsu	2016-01-26
EPI_ISL_285410	A/Jiangsu/11582/2017	Asia / China / Jiangsu	2017-01-11
EPI_ISL_285407	A/Jiangsu/08207/2016	Asia / China / Jiangsu	2016-12-30
EPI_ISL_285406	A/Jiangsu/08206/2017	Asia / China / Jiangsu	2017-01-05
EPI_ISL_285405	A/Jiangsu/08204/2016	Asia / China / Jiangsu	2016-12-23
EPI_ISL_285404	A/Jiangsu/08203/2016	Asia / China / Jiangsu	2016-12-28
EPI_ISL_285403	A/Jiangsu/08202/2016	Asia / China / Jiangsu	2016-12-19
EPI_ISL_285402	A/Jiangsu/08201/2017	Asia / China / Jiangsu	2017-01-14
EPI_ISL_285398	A/Jiangsu/08200/2016	Asia / China / Jiangsu	2016-12-24
EPI_ISL_285394	A/Jiangsu/08197/2017	Asia / China / Jiangsu	2017-01-09
EPI_ISL_285390	A/Jiangsu/08196/2017	Asia / China / Jiangsu	2017-01-06
EPI_ISL_285386	A/Jiangsu/08195/2017	Asia / China / Jiangsu	2017-01-06
EPI_ISL_285384	A/Jiangsu/08193/2017	Asia / China / Jiangsu	2017-01-04
EPI_ISL_285383	A/Jiangsu/08192/2017	Asia / China / Jiangsu	2017-01-04
EPI_ISL_285382	A/Jiangsu/08191/2017	Asia / China / Jiangsu	2017-01-03
EPI_ISL_285380	A/Jiangsu/08190/2017	Asia / China / Jiangsu	2017-01-02
EPI_ISL_285379	A/Jiangsu/08189/2016	Asia / China / Jiangsu	2016-12-31
EPI_ISL_285378	A/Jiangsu/08188/2016	Asia / China / Jiangsu	2016-12-31
EPI_ISL_285377	A/Jiangsu/08187/2016	Asia / China / Jiangsu	2016-12-30
EPI_ISL_285376	A/Jiangsu/08186/2016	Asia / China / Jiangsu	2016-12-29
EPI_ISL_285326	A/Zhejiang/38/2017	Asia / China / Zhejiang	2017-01-05
EPI_ISL_285325	A/Zhejiang/37/2017	Asia / China / Zhejiang	2017-01-24
EPI_ISL_285324	A/Zhejiang/36/2017	Asia / China / Zhejiang	2017-02-04
EPI_ISL_285323	A/Zhejiang/35/2017	Asia / China / Zhejiang	2017-02-04
EPI_ISL_285322	A/Zhejiang/34/2017	Asia / China / Zhejiang	2017-02-06
EPI_ISL_285321	A/Zhejiang/33/2017	Asia / China / Zhejiang	2017-02-06
EPI_ISL_285320	A/Zhejiang/32/2017	Asia / China / Zhejiang	2017-02-06
EPI_ISL_285319	A/Zhejiang/30/2017	Asia / China / Zhejiang	2017-01-16
EPI_ISL_285318	A/Zhejiang/29/2017	Asia / China / Zhejiang	2017-01-08
EPI_ISL_285317	A/zhejiang/28/2017	Asia / China / Zhejiang	2017-01-13
EPI_ISL_285316	A/Zhejiang/27/2017	Asia / China / Zhejiang	2017-01-13
EPI_ISL_285315	A/Zhejiang/26/2017	Asia / China / Zhejiang	2017-01-18
EPI_ISL_285314	A/Zhejiang/25/2017	Asia / China / Zhejiang	2017-01-08
EPI_ISL_285313	A/zhejiang/24/2017	Asia / China / Zhejiang	2017-01-05
EPI_ISL_285312	A/zhejiang/23/2017	Asia / China / Zhejiang	2017-01-13
EPI_ISL_285311	A/Zhejiang/22/2017	Asia / China / Zhejiang	2017-01-08
EPI_ISL_285310	A/Zhejiang/21/2017	Asia / China / Zhejiang	2017-01-04
EPI_ISL_285309	A/Zhejiang/1/2016	Asia / China / Zhejiang	2016-03-07
EPI_ISL_285308	A/Yunnan/32294/2017	Asia / China / Yunnan	2017-06-28
EPI_ISL_285307	A/Yunnan/32293/2017	Asia / China / Yunnan	2017-06-25
EPI_ISL_285306	A/Yunnan/32291/2017	Asia / China / Yunnan	2017-06-13
EPI_ISL_285305	A/Yunnan/09678/2017	Asia / China / Yunnan	2017-02-07
EPI_ISL_285304	A/Tianjin/43917/2016	Asia / China / Tianjin	2016-06-12
EPI_ISL_285303	A/Tianjin/31940/2017	Asia / China / Tianjin	2017-06-20
EPI_ISL_285302	A/Tianjin/22164/2017	Asia / China / Tianjin	2017-04-13
EPI_ISL_285301	A/Tianjin/22163/2017	Asia / China / Tianjin	2017-04-13
EPI_ISL_285300	A/Sichuan/29765/2017	Asia / China / Sichuan	2017-05-31
EPI_ISL_285299	A/Sichuan/29764/2017	Asia / China / Sichuan	2017-06-17
EPI_ISL_285298	A/Sichuan/29763/2017	Asia / China / Sichuan	2017-06-16
EPI_ISL_285297	A/Sichuan/27873/2017	Asia / China / Sichuan	2017-05-22
EPI_ISL_285296	A/Sichuan/27872/2017	Asia / China / Sichuan	2017-05-24
EPI_ISL_285295	A/Sichuan/27184/2017	Asia / China / Sichuan	2017-05-15
EPI_ISL_285294	A/Sichuan/27183/2017	Asia / China / Sichuan	2017-05-19
EPI_ISL_285293	A/Sichuan/27182/2017	Asia / China / Sichuan	2017-05-07
EPI_ISL_285292	A/Sichuan/27181/2017	Asia / China / Sichuan	2017-05-06
EPI_ISL_285291	A/Sichuan/27180/2017	Asia / China / Sichuan	2017-05-04
EPI_ISL_285290	A/Sichuan/24989/2017	Asia / China / Sichuan	2017-04-30
EPI_ISL_285289	A/Sichuan/24987/2017	Asia / China / Sichuan	2017-04-22
EPI_ISL_285288	A/Sichuan/24986/2017	Asia / China / Sichuan	2017-04-07
EPI_ISL_285287	A/Sichuan/24985/2017	Asia / China / Sichuan	2017-04-19
EPI_ISL_285286	A/Sichuan/24984/2017	Asia / China / Sichuan	2017-05-01
EPI_ISL_285285	A/Sichuan/24983/2017	Asia / China / Sichuan	2017-04-30
EPI_ISL_285284	A/Sichuan/24982/2017	Asia / China / Sichuan	2017-04-26
EPI_ISL_285283	A/Sichuan/24981/2017	Asia / China / Sichuan	2017-04-21
EPI_ISL_285282	A/Sichuan/24980/2017	Asia / China / Sichuan	2017-04-19
EPI_ISL_285281	A/Sichuan/24977/2017	Asia / China / Sichuan	2017-04-13
EPI_ISL_285280	A/Sichuan/24976/2017	Asia / China / Sichuan	2017-04-27
EPI_ISL_285279	A/Sichuan/24974/2017	Asia / China / Sichuan	2017-04-07
EPI_ISL_285278	A/Sichuan/17267/2017	Asia / China / Sichuan	2017-03-06
EPI_ISL_285277	A/Sichuan/11022/2017	Asia / China / Sichuan	2017-02-11
EPI_ISL_285276	A/Sichuan/11021/2017	Asia / China / Sichuan	2017-02-09
EPI_ISL_285275	A/Sichuan/11020/2017	Asia / China / Sichuan	2017-02-07
EPI_ISL_285274	A/Sichuan/09680/2017	Asia / China / Sichuan	2017-01-25
EPI_ISL_285273	A/Sichuan/09679/2017	Asia / China / Sichuan	2017-02-03
EPI_ISL_285272	A/Sichuan/08606/2017	Asia / China / Sichuan	2017-01-24
EPI_ISL_285271	A/Shanxi/26571/2017	Asia / China / Shanxi	2017-05-14
EPI_ISL_285270	A/Shanxi/26570/2017	Asia / China / Shanxi	2017-05-14
EPI_ISL_285269	A/Shanxi/26569/2017	Asia / China / Shanxi	2017-05-14
EPI_ISL_285268	A/Shandong-Rizhao/04/2017	Asia / China / Shandong	2017-02-16
EPI_ISL_285267	A/Shandong-Rizhao/01/2017	Asia / China / Shandong	2017-01-02
EPI_ISL_285266	A/Shandong-Qingdao/03/2017	Asia / China / Shandong	2017-01-24
EPI_ISL_285265	A/Shandong-Laiwu/02/2017	Asia / China / Shandong	2017-01-06
EPI_ISL_285264	A/Shandong/21077/2017	Asia / China / Shandong	2017-01-07
EPI_ISL_285263	A/Shandong/19419/2017	Asia / China / Shandong	2017-02-24
EPI_ISL_285262	A/Shaanxi/32287/2017	Asia / China / Shaanxi	2017-06-06
EPI_ISL_285261	A/Shaanxi/32285/2017	Asia / China / Shaanxi	2017-05-13
EPI_ISL_285260	A/Shaanxi/32284/2017	Asia / China / Shaanxi	2017-05-05
EPI_ISL_285259	A/Shaanxi/32282/2017	Asia / China / Shaanxi	2017-05-02
EPI_ISL_285258	A/Shaanxi/29410/2017	Asia / China / Shaanxi	2017-05-05
EPI_ISL_285257	A/SDYT/02/2016	Asia / China / Shandong	2016-04-28
EPI_ISL_285256	A/SDYT/01/2016	Asia / China / Shandong	2016-02-17
EPI_ISL_285255	A/Liaoning/44068/2016	Asia / China / Liaoning	2016-06-13
EPI_ISL_285254	A/Liaoning/28252/2017	Asia / China / Liaoning	2017-04-19
EPI_ISL_285253	A/Liaoning/14358/2017	Asia / China / Liaoning	2017-01-27
EPI_ISL_285252	A/Liaoning/14356/2017	Asia / China / Liaoning	2017-01-27
EPI_ISL_285251	A/Liaoning/13453/2017	Asia / China / Liaoning	2017-01-27
EPI_ISL_285250	A/Jilin/24141/2017	Asia / China / Jilin	2017-04-20
EPI_ISL_285249	A/Jiangxi/10682/2017	Asia / China / Jiangxi	2017-02-04
EPI_ISL_285248	A/Jiangxi/10680/2017	Asia / China / Jiangxi	2017-02-02
EPI_ISL_285247	A/Jiangxi/10679/2017	Asia / China / Jiangxi	2017-02-01
EPI_ISL_285246	A/Jiangxi/10678/2017	Asia / China / Jiangxi	2017-01-27
EPI_ISL_285245	A/Jiangxi/10676/2017	Asia / China / Jiangxi	2017-01-24
EPI_ISL_285244	A/Jiangxi/10675/2017	Asia / China / Jiangxi	2017-01-24
EPI_ISL_285243	A/Jiangxi/10674/2017	Asia / China / Jiangxi	2017-01-23
EPI_ISL_285242	A/Jiangxi/10673/2017	Asia / China / Jiangxi	2017-01-22
EPI_ISL_285241	A/Jiangxi/10672/2017	Asia / China / Jiangxi	2017-01-20
EPI_ISL_285240	A/Jiangxi/10671/2017	Asia / China / Jiangxi	2017-01-19
EPI_ISL_285239	A/Jiangxi/10670/2017	Asia / China / Jiangxi	2017-01-14
EPI_ISL_285238	A/Jiangxi/10669/2017	Asia / China / Jiangxi	2017-01-10
EPI_ISL_285237	A/Jiangxi/10668/2017	Asia / China / Jiangxi	2017-01-07
EPI_ISL_285236	A/Jiangxi/10667/2017	Asia / China / Jiangxi	2017-01-10
EPI_ISL_285235	A/Jiangxi/10666/2017	Asia / China / Jiangxi	2017-01-10
EPI_ISL_285234	A/Jiangxi/10665/2017	Asia / China / Jiangxi	2017-01-07
EPI_ISL_285233	A/Jiangxi/10663/2017	Asia / China / Jiangxi	2017-01-05
EPI_ISL_285232	A/Jiangxi/10662/2017	Asia / China / Jiangxi	2017-01-06
EPI_ISL_285231	A/Jiangxi/10661/2017	Asia / China / Jiangxi	2017-01-03
EPI_ISL_285230	A/jiangsu/YY201602/2016	Asia / China / Jiangsu	2016-12-29
EPI_ISL_285229	A/jiangsu/JT530/2016	Asia / China / Jiangsu	2016-12-24
EPI_ISL_285228	A/jiangsu/HM16001/2016	Asia / China / Jiangsu	2016-12-15
EPI_ISL_285227	A/jiangsu/FF16068/2016	Asia / China / Jiangsu	2016-12-16
EPI_ISL_285226	A/Jiangsu/33446/2015	Asia / China / Jiangsu	2015-02-01
EPI_ISL_285225	A/Jiangsu/24161/2017	Asia / China / Jiangsu	2017-02-10
EPI_ISL_285224	A/Jiangsu/24159/2017	Asia / China / Jiangsu	2017-01-18
EPI_ISL_285223	A/Jiangsu/24154/2017	Asia / China / Jiangsu	2017-04-06
EPI_ISL_285222	A/Jiangsu/24150/2017	Asia / China / Jiangsu	2017-01-31
EPI_ISL_285221	A/Jiangsu/24149/2017	Asia / China / Jiangsu	2017-03-22
EPI_ISL_285220	A/Jiangsu/24147/2017	Asia / China / Jiangsu	2017-02-26
EPI_ISL_285219	A/Hunan/25349/2017	Asia / China / Hunan	2017-04-13
EPI_ISL_285218	A/Hunan/17873/2017	Asia / China / Hunan	2017-03-04
EPI_ISL_285217	A/Hunan/17872/2017	Asia / China / Hunan	2017-03-21
EPI_ISL_285216	A/Hunan/17869/2017	Asia / China / Hunan	2017-03-12
EPI_ISL_285215	A/Hunan/17868/2017	Asia / China / Hunan	2017-03-17
EPI_ISL_285214	A/Hunan/11025/2017	Asia / China / Hunan	2017-02-10
EPI_ISL_285213	A/Hunan/09922/2017	Asia / China / Hunan	2017-01-23
EPI_ISL_285211	A/Hunan/09921/2017	Asia / China / Hunan	2017-01-25
EPI_ISL_285208	A/Hunan/09920/2017	Asia / China / Hunan	2017-01-31
EPI_ISL_285205	A/Hunan/09918/2017	Asia / China / Hunan	2017-02-04
EPI_ISL_285203	A/Hunan/09917/2017	Asia / China / Hunan	2017-02-06
EPI_ISL_285194	A/Hunan/06949/2017	Asia / China / Hunan	2017-01-18
EPI_ISL_282170	A/Hubei/09906/2017	Asia / China / Hubei Province	2017-01-24
EPI_ISL_282169	A/Hubei/1/2016	Asia / China / Hubei Province	2016-03-13
EPI_ISL_282158	A/Hubei/09937/2017	Asia / China / Hubei Province	2017-02-04
EPI_ISL_282157	A/Hubei/09929/2017	Asia / China / Hubei Province	2017-01-26
EPI_ISL_282156	A/Hubei/09914/2017	Asia / China / Hubei Province	2017-02-06
EPI_ISL_282155	A/Hubei/09913/2017	Asia / China / Hubei Province	2017-02-06
EPI_ISL_282154	A/Hubei/09912/2017	Asia / China / Hubei Province	2017-02-04
EPI_ISL_282153	A/Hubei/09911/2017	Asia / China / Hubei Province	2017-02-04
EPI_ISL_282152	A/Hubei/09910/2017	Asia / China / Hebei Province	2017-02-03
EPI_ISL_282151	A/Hubei/09909/2017	Asia / China / Hubei Province	2017-02-07
EPI_ISL_282150	A/Hubei/09907/2017	Asia / China / Hubei Province	2017-01-31
EPI_ISL_277448	A/Guangdong/15SF052/2015	Asia / China / Guangdong	2015-01-21
EPI_ISL_277447	A/Guangdong/MZ828/2015	Asia / China / Guangdong	2015-11-21
EPI_ISL_273354	A/Changsha/70/2017	Asia / China	2017-04-13
EPI_ISL_273353	A/Changsha/58/2017	Asia / China	2017-03-17
EPI_ISL_273352	A/Changsha/44/2017	Asia / China	2017-03-14
EPI_ISL_273351	A/Changsha/41/2017	Asia / China	2017-03-12
EPI_ISL_273350	A/Changsha/26/2017	Asia / China	2017-02-04
EPI_ISL_269518	A/Shaanxi/29412/2017	Asia / China / Shaanxi	2017-05-05
EPI_ISL_269517	A/Hunan/25351/2017	Asia / China / Hunan	2017-04-11
EPI_ISL_269516	A/Hebei/27407/2017	Asia / China / Hebei	2017-05-13
EPI_ISL_269513	A/Hunan/17875/2017	Asia / China / Hunan	2017-02-28
EPI_ISL_269512	A/Hunan/17874/2017	Asia / China / Hunan	2017-03-06
EPI_ISL_269511	A/Hunan/11026/2017	Asia / China / Hunan	2017-02-11
EPI_ISL_261072	A/Yunnan/0129/2017	Asia / China	2017-02-09
EPI_ISL_257729	A/Chongqing/2/2017	Asia / China / Chongqinq Municipality	2017-03-13
EPI_ISL_257341	A/Chongqing/1/2017	Asia / China / Chongqinq Municipality	2017-03-04
EPI_ISL_257022	A/Qingyuan/GIRD01/2017	Asia / China	2017-01-14
EPI_ISL_256599	A/Hong Kong/125/2017	Asia / Hong Kong (SAR)	2017-01-05
EPI_ISL_253626	A/Hong Kong/VB17037915/2017	Asia / Hong Kong (SAR)	2017-03-06
EPI_ISL_252549	A/Fujian/S03/2015	Asia / China	2015-01-23
EPI_ISL_252548	A/Minhang/S01/2013	Asia / China	2013-02-27
EPI_ISL_249309	A/Guangdong/17SF003/2016	Asia / China / Guangdong	2017-01-03
EPI_ISL_249308	A/Guangdong/17SF006/2017	Asia / China / Guangdong	2017-01-12
EPI_ISL_249102	A/Qingyuan/GIRD1/2017	Asia / China / Guangdong Province	2017-01-14
EPI_ISL_248792	A/Guangdong/GH074/2013(H7N9)	Asia / China / Guangdong Province	2014-04-29
EPI_ISL_248778	A/Taiwan/1/2017	Asia / Taiwan / T'ai-pei Shih	2017-02-03
EPI_ISL_240829	A/Hong Kong/VB17002884/2017	Asia / Hong Kong (SAR)	2017-01-05
EPI_ISL_240520	A/Hong Kong/VB16189623/2016	Asia / Hong Kong (SAR)	2016-12-28
EPI_ISL_215688	A/Hong Kong/VB16049808/2016	Asia / Hong Kong (SAR)	2016-03-24
EPI_ISL_212471	A/Hong Kong/VB16021618/2016	Asia / Hong Kong (SAR)	2016-02-12
EPI_ISL_212094	A/Zhejiang/10/2015	Asia / China / Zhejiang	2015-02-07
EPI_ISL_212093	A/Zhejiang/9/2015	Asia / China / Zhejiang	2015-02-04
EPI_ISL_179907	A/Shenzhen/SP126/2014	Asia / China	2014-03-23
EPI_ISL_179906	A/Shenzhen/SP139/2014	Asia / China	2014-04-02
EPI_ISL_175597	A/Shanghai/PD-02/2014	Asia / China	2014-01-17
EPI_ISL_175596	A/Shanghai/PD-01/2014	Asia / China	2014-01-17
EPI_ISL_175287	A/Shantou/2011/2015	Asia / China / Guangdong Province	2015-03-01
EPI_ISL_175286	A/Shantou/2010/2015	Asia / China / Guangdong Province	2015-02-07
EPI_ISL_175285	A/Shantou/2007/2015	Asia / China / Guangdong Province	2015-02-21
EPI_ISL_175284	A/Shantou/2006/2015	Asia / China / Guangdong Province	2015-02-24
EPI_ISL_175283	A/Shantou/2005/2015	Asia / China / Guangdong Province	2015-02-21
EPI_ISL_175282	A/Shantou/2004/2015	Asia / China / Guangdong Province	2015-02-15
EPI_ISL_175281	A/Shantou/2002/2015	Asia / China / Guangdong Province	2015-01-24
EPI_ISL_175280	A/Shantou/2001/2015	Asia / China / Guangdong Province / Shantou	2015-01-23
EPI_ISL_171342	A/British Columbia/1/2015	North America / Canada / British Columbia	2015-01-16
EPI_ISL_170981	A/Hong Kong/2550/2015	Asia / Hong Kong (SAR)	2015-01-23
EPI_ISL_166490	A/Shanghai/MH01/2013	Asia / China	2013-04-17
EPI_ISL_166435	A/Zhejiang/LS01/2014	Asia / China	2014-02-08
EPI_ISL_163321	A/Zhejiang/8/2014	Asia / China / Zhejiang	2014-02-27
EPI_ISL_163320	A/Zhejiang/7/2014	Asia / China / Zhejiang	2014-02-24
EPI_ISL_162621	A/Shantou/1004/2014	Asia / China / Guangdong	2014-04-19
EPI_ISL_162620	A/Shantou/1003/2014	Asia / China / Guangdong	2014-04-11
EPI_ISL_162619	A/Shantou/1002/2014	Asia / China / Guangdong	2014-03-23
EPI_ISL_162618	A/Shantou/1001/2014	Asia / China / Guangdong	2014-03-10
EPI_ISL_162470	A/Shanghai/01/2014	Asia / China	2014-01-03
EPI_ISL_159073	A/Guangdong/YJ-05/2013	Asia / China / Guangdong	2013-12
EPI_ISL_159072	A/Guangdong/YJ-04/2013	Asia / China / Guangdong	2013-12
EPI_ISL_159071	A/Guangdong/DG-03/2013	Asia / China / Guangdong	2013-12
EPI_ISL_159070	A/Guangdong/DG-02/2013	Asia / China / Guangdong	2013-11
EPI_ISL_154827	A/Huizhou/01/2013	Asia / China	2013-08-08
EPI_ISL_154553	A/Hong Kong/2212982/2014	Asia / Hong Kong (SAR)	2014-01-28
EPI_ISL_154134	A/Zhejiang/KLED-XS03/2014	Asia / China / Zhejiang Province / Xiaoshan, Hangzhou	2014-01-23
EPI_ISL_154133	A/Zhejiang/KLED-XS02S/2014	Asia / China / Zhejiang Province / Xiaoshan, Hangzhou	2014-01-23
EPI_ISL_154132	A/Zhejiang/KLED-XS02T/2014	Asia / China / Zhejiang Province / Xiaoshan, Hangzhou	2014-01-23
EPI_ISL_154131	A/Zhejiang/KLED-XS01/2014	Asia / China / Zhejiang Province / Xiaoshan, Hangzhou	2014-01-20
EPI_ISL_146437	A/Jiangsu/1/2013	Asia / China	2013-04-20
EPI_ISL_146436	A/Jiangsu/2/2013	Asia / China	2013-04-20
EPI_ISL_146161	A/Jiangsu/1/2013	Asia / China	2013-04-20
EPI_ISL_142859	A/Hunan/0070A/2013	Asia / China / Hunan Province	2013-04
EPI_ISL_142858	A/Shandong/0068A/2013	Asia / China / Shandong Province	2013-04-28
EPI_ISL_142623	A/Shanghai/4701T/2013	Asia / China	2013-04-06
EPI_ISL_142622	A/Shanghai/4842T/2013	Asia / China	2013-04-13
EPI_ISL_142621	A/Shanghai/5240T/2013	Asia / China	2013-04-25
EPI_ISL_142620	A/Shanghai/5180T/2013	Asia / China	2013-04-23
EPI_ISL_142619	A/Shanghai/5083T/2013	Asia / China	2013-04-20
EPI_ISL_142305	A/Nanjing/1/2013	Asia / China	2013-03-28
EPI_ISL_142231	A/Zhejiang/HZ1/2013	Asia / China	2013-04
EPI_ISL_142188	A/Taiwan/T02081/2013	Asia / Taiwan	2013-04-22
EPI_ISL_142187	A/Taiwan/S02076/2013	Asia / Taiwan	2013-04-22
EPI_ISL_142073	A/Shanghai/Patient5/2013	Asia / China / Shanghai Municipality	2013-05-01
EPI_ISL_142045	A/Shanghai/Patient3/2013	Asia / China / Shanghai Municipality	2013-05-01
EPI_ISL_142044	A/Shanghai/Patient6/2013	Asia / China / Shanghai Municipality	2013-05-01
EPI_ISL_142043	A/Shanghai/Patient4/2013	Asia / China / Shanghai Municipality	2013-05-01
EPI_ISL_142042	A/Shanghai/Patient14/2013	Asia / China / Shanghai Municipality	2013-05-01
EPI_ISL_142041	A/Shanghai/Patient2/2013	Asia / China / Shanghai Municipality	2013-05-01
EPI_ISL_141911	A/Shanghai/patient1/2013	Asia / Shanghai Public Health Clinical Center	2013-05-01
EPI_ISL_141874	A/Shanghai/4701T/2013(H7N9)	Asia / China / Shanghai Municipality	2013-04-06
EPI_ISL_141873	A/Shanghai/4842T/2013(H7N9)	Asia / China / Shanghai Municipality	2013-04-13
EPI_ISL_141872	A/Shanghai/5240T/2013(H7N9)	Asia / China / Shanghai Municipality	2013-04-25
EPI_ISL_141871	A/Shanghai/5180T/2013(H7N9)	Asia / China / Shanghai Municipality	2013-04-23
EPI_ISL_141870	A/Shanghai/5083T/2013(H7N9)	Asia / China / Shanghai Municipality	2013-04-20
EPI_ISL_141867	A/Shanghai/4665T/2013(H7N9)	Asia / China / Shanghai Municipality	2013-03-05
EPI_ISL_141866	A/Shanghai/4659T/2013(H7N9)	Asia / China / Shanghai Municipality	2013-02-27
EPI_ISL_141865	A/Shanghai/4655T/2013(H7N9)	Asia / China / Shanghai Municipality	2013-02-26
EPI_ISL_141856	A/Shanghai/4664T/2013(H7N9)	Asia / China / Shanghai Municipality	2013-03-05
EPI_ISL_138739	A/Anhui/1/2013	Asia / China / Anhui Province	2013-03-20
EPI_ISL_138738	A/Shanghai/2/2013	Asia / China / Shanghai Municipality	2013-03-05
EPI_ISL_138737	A/Shanghai/1/2013	Asia / China / Shanghai Municipality	2013-02-26
EPI_ISL_200122	A/pigeon/Wuxi/0405007/2013	Asia / China	2013-04-05
EPI_ISL_167223	A/pigeon/Wuxi/0405007G/2013	Asia / China	2013-04
EPI_ISL_699598	A/chicken/Jiangxi/5.24_NCDZT7X-O/2016	Asia / China / Jiangxi Province	2016-05-24
EPI_ISL_699566	A/chicken/Jiangxi/3.14_NCDZT29U-O/2016	Asia / China / Jiangxi Province	2016-03-14
EPI_ISL_699562	A/chicken/Jiangxi/2.16_SRGFYK219-O/2017	Asia / China / Jiangxi Province	2017-02-16
EPI_ISL_699561	A/chicken/Jiangxi/2.16_SRGFYK080-C/2017	Asia / China / Jiangxi Province	2017-02-16
EPI_ISL_699560	A/chicken/Jiangxi/2.16_SRGFPS004-C/2017	Asia / China / Jiangxi Province	2017-02-16
EPI_ISL_699505	A/chicken/Jiangxi/1.12_NCDZT72G2-OC/2017	Asia / China / Jiangxi Province	2017-01-12
EPI_ISL_699501	A/chicken/Jiangxi/1.12_NCDZT38G2-OC/2017	Asia / China / Jiangxi Province	2017-01-12
EPI_ISL_699498	A/chicken/Jiangxi/1.11_NCJD5G2-OC/2017	Asia / China / Jiangxi Province	2017-01-11
EPI_ISL_699497	A/chicken/Jiangxi/1.11_NCJD1G2-OC/2017	Asia / China / Jiangxi Province	2017-01-11
EPI_ISL_699496	A/chicken/Jiangxi/1.11_NCDZT76F2-OC/2017	Asia / China / Jiangxi Province	2017-01-11
EPI_ISL_699493	A/chicken/Jiangxi/1.11_NCDZT22F2-OC/2017	Asia / China / Jiangxi Province	2017-01-11
EPI_ISL_699482	A/chicken/Jiangxi/01.11_NCNP13E2-OC/2017	Asia / China / Jiangxi Province	2017-01-11
EPI_ISL_699481	A/chicken/Jiangsu/12.02_KSBL008-O/2016	Asia / China / Jiangsu Provice	2016-12-02
EPI_ISL_699480	A/chicken/Jiangsu/12.02_KSBL004-O/2016	Asia / China / Jiangsu Provice	2016-12-02
EPI_ISL_699479	A/chicken/Jiangsu/12.02_KSBL001-O/2016	Asia / China / Jiangsu Provice	2016-12-02
EPI_ISL_699473	A/chicken/Hunan/5.24_YYGK9P2-OC/2017	Asia / China / Hunan Province	2017-05-24
EPI_ISL_699472	A/chicken/Hunan/5.24_YYGK68P2-OC/2017	Asia / China / Hunan Province	2017-05-24
EPI_ISL_699471	A/chicken/Hunan/5.24_YYGK66P2-OC/2017	Asia / China / Hunan Province	2017-05-24
EPI_ISL_699470	A/chicken/Hunan/5.24_YYGK62P2-OC/2017	Asia / China / Hunan Province	2017-05-24
EPI_ISL_699469	A/chicken/Hunan/5.24_YYGK35P2-OC/2017	Asia / China / Hunan Province	2017-05-24
EPI_ISL_699468	A/chicken/Hunan/5.24_YYGK33P2-OC/2017	Asia / China / Hunan Province	2017-05-24
EPI_ISL_699467	A/chicken/Hunan/5.24_YYGK29P2-OC/2017	Asia / China / Hunan Province	2017-05-24
EPI_ISL_699466	A/chicken/Hunan/5.24_YYGK27P2-OC/2017	Asia / China / Hunan Province	2017-05-24
EPI_ISL_699465	A/chicken/Hunan/5.24_YYGK26P2-OC/2017	Asia / China / Hunan Province	2017-05-24
EPI_ISL_699463	A/chicken/Hunan/5.24_YYGK25P2-OC/2017	Asia / China / Hunan Province	2017-05-24
EPI_ISL_699462	A/chicken/Hunan/5.24_YYGK24P2-OC/2017	Asia / China / Hunan Province	2017-05-24
EPI_ISL_699461	A/chicken/Hunan/5.24_YYGK23P2-OC/2017	Asia / China / Hunan Province	2017-05-24
EPI_ISL_699460	A/chicken/Hunan/5.24_YYGK22P2-OC/2017	Asia / China / Hunan Province	2017-05-24
EPI_ISL_699459	A/chicken/Hunan/5.24_YYGK21P2-OC/2017	Asia / China / Hunan Province	2017-05-24
EPI_ISL_699458	A/chicken/Hunan/5.24_YYGK20P2-OC/2017	Asia / China / Hunan Province	2017-05-24
EPI_ISL_699457	A/chicken/Hunan/5.24_YYGK19P2-OC/2017	Asia / China / Hunan Province	2017-05-24
EPI_ISL_699456	A/chicken/Hunan/5.24_YYGK18P2-OC/2017	Asia / China / Hunan Province	2017-05-24
EPI_ISL_699455	A/chicken/Hunan/5.24_YYGK17P2-OC/2017	Asia / China / Hunan Province	2017-05-24
EPI_ISL_699443	A/chicken/Hunan/1.17_YYGKK200-OC/2017	Asia / China / Hunan Province	2017-01-17
EPI_ISL_699435	A/chicken/Hunan/05.24_YYGK15P2-OC/2017	Asia / China / Hunan Province	2017-05-24
EPI_ISL_699434	A/chicken/Hunan/05.24_YYGK14P2-OC/2017	Asia / China / Hunan Province	2017-05-24
EPI_ISL_699433	A/chicken/Hunan/05.24_YYGK13P2-OC/2017	Asia / China / Hunan Province	2017-05-24
EPI_ISL_699432	A/chicken/Hunan/05.24_YYGK12P2-OC/2017	Asia / China / Hunan Province	2017-05-24
EPI_ISL_699431	A/chicken/Hunan/05.24_YYGK11P2-OC/2017	Asia / China / Hunan Province	2017-05-24
EPI_ISL_699295	A/chicken/Guangdong/12.29_SZBJ004-O/2016	Asia / China / Guangdong Province	2016-12-29
EPI_ISL_699241	A/chicken/Fujian/6.22_FZHX0630-O/2017	Asia / China / Fujian Province	2017-06-22
EPI_ISL_699212	A/chicken/Fujian/3.16_FZHX0308-O/2017	Asia / China / Fujian Province	2017-03-16
EPI_ISL_699211	A/chicken/Fujian/3.16_FZHX0307-O/2017	Asia / China / Fujian Province	2017-03-16
EPI_ISL_699210	A/chicken/Fujian/3.16_FZHX0301-O/2017	Asia / China / Fujian Province	2017-03-16
EPI_ISL_699199	A/chicken/Fujian/1.17_FZHX0119-O/2017	Asia / China / Fujian Province	2017-01-17
EPI_ISL_699198	A/chicken/Fujian/1.17_FZHX0118-O/2017	Asia / China / Fujian Province	2017-01-17
EPI_ISL_699197	A/chicken/Fujian/1.17_FZHX0116-O/2017	Asia / China / Fujian Province	2017-01-17
EPI_ISL_699196	A/chicken/Fujian/1.17_FZHX0116-C/2017	Asia / China / Fujian Province	2017-01-17
EPI_ISL_503147	A/chicken/China/DL1/2019	Asia / China	2019-06-18
EPI_ISL_503146	A/chicken/China/HD1/2019	Asia / China	2019-05-25
EPI_ISL_503145	A/chicken/China/WYG1/2019	Asia / China	2019-07-12
EPI_ISL_503144	A/chicken/China/AS1/2019	Asia / China	2019-07-01
EPI_ISL_503143	A/chicken/China/DL614/2019	Asia / China	2019-06-14
EPI_ISL_503142	A/chicken/China/QHD1/2019	Asia / China	2019-04-27
EPI_ISL_503141	A/chicken/China/FQ2/2019	Asia / China	2019-02-17
EPI_ISL_482756	A/chicken/Northern China/SX4748/2018(H7N9)	Asia / China	2018-08-21
EPI_ISL_482747	A/chicken/Northern China/SD3866/2018(H7N9)	Asia / China	2018-07-10
EPI_ISL_408448	A/Chicken/North China/HeB1908/2019(H7N9)	Asia / China / Hebei Province	2019-08-01
EPI_ISL_408447	A/Chicken/Northeast China/LN/2019(H7N9)	Asia / China / Liaoning Province	2019-07-01
EPI_ISL_408446	A/Chicken/North China/HeB1907/2019(H7N9)	Asia / China / Hebei Province	2019-07-01
EPI_ISL_408445	A/Chicken/Northeast China/19376-E5/2019(H7N9)	Asia / China / Liaoning Province	2019-04-01
EPI_ISL_408444	A/Chicken/Northeast China/LN190716/2019(H7N9)	Asia / China / Liaoning Province	2019-07-16
EPI_ISL_408443	A/Chicken/Northeast China/LN190705A/2019(H7N9)	Asia / China / Liaoning Province	2019-07-05
EPI_ISL_408442	A/Chicken/Northeast China/LN190528/2019(H7N9)	Asia / China / Liaoning Province	2019-04-28
EPI_ISL_408441	A/Chicken/Northeast China/LN190413/2019(H7N9)	Asia / China / Liaoning Province	2019-04-13
EPI_ISL_408440	A/Chicken/Northeast China/LN190410/2019(H7N9)	Asia / China / Liaoning Province	2019-04-10
EPI_ISL_408439	A/Chicken/Northeast China/LN190408A/2019(H7N9)	Asia / China / Liaoning Province	2019-04-08
EPI_ISL_408438	A/Chicken/Northeast China/LN190405-4/2019(H7N9)	Asia / China / Liaoning Province	2019-04-05
EPI_ISL_408437	A/Chicken/Northeast China/LN190401/2019(H7N9)	Asia / China / Liaoning Province	2019-04-01
EPI_ISL_408436	A/Chicken/Northeast China/LN-L/2019(H7N9)	Asia / China / Liaoning Province	2019-04-01
EPI_ISL_408435	A/Chicken/Northeast China/LN19010/2019(H7N9)	Asia / China / Liaoning Province	2019-03-01
EPI_ISL_408434	A/Chicken/East China/H7SD26/2019(H7N9)	Asia / China / Shandong Province	2019-03-01
EPI_ISL_408433	A/Chicken/East China/H7SD13/2019(H7N9)	Asia / China / Shandong Province	2019-03-01
EPI_ISL_408432	A/Chicken/East China/H7SD12/2019(H7N9)	Asia / China / Shandong Province	2019-03-01
EPI_ISL_408429	A/Chicken/Northeast China/19854-6/2019(H7N9)	Asia / China / Liaoning Province	2019-11-13
EPI_ISL_408428	A/Chicken/Northeast China/19854-2/2019(H7N9)	Asia / China / Liaoning Province	2019-11-13
EPI_ISL_408427	A/Chicken/Northeast China/19797/2019(H7N9)	Asia / China / Liaoning Province	2019-10-31
EPI_ISL_408426	A/Chicken/Northeast China/19300-2/2019(H7N9)	Asia / China / Liaoning Province	2019-06-03
EPI_ISL_408425	A/Chicken/Northeast China/19291/2019(H7N9)	Asia / China / Liaoning Province	2019-05-27
EPI_ISL_408424	A/Chicken/Northeast China/19254/2019(H7N9)	Asia / China / Liaoning Province	2019-05-15
EPI_ISL_408423	A/Chicken/Northeast China/19225/2019(H7N9)	Asia / China / Liaoning Province	2019-05-06
EPI_ISL_408422	A/Chicken/Northeast China/19203-2/2019(H7N9)	Asia / China / Liaoning Province	2019-04-26
EPI_ISL_408421	A/Chicken/Northeast China/19201/2019(H7N9)	Asia / China / Liaoning Province	2019-04-25
EPI_ISL_408420	A/Chicken/Northeast China/19155/2019(H7N9)	Asia / China / Liaoning Province	2019-04-12
EPI_ISL_408419	A/Chicken/Northeast China/19743/2019(H7N9)	Asia / China / Liaoning Province	2019-10-12
EPI_ISL_379675	A/chicken/Yunnan/SD210/2017	Asia / China	2017-11-21
EPI_ISL_379674	A/chicken/Anhui/SD206/2017	Asia / China	2017-08-21
EPI_ISL_379673	A/chicken/Heilongjiang/SD190/2017	Asia / China	2017-06-13
EPI_ISL_379672	A/chicken/Inner_Mongolia/SD188/2017	Asia / China	2017-06-06
EPI_ISL_379671	A/chicken/Inner_Mongolia/SD186/2017	Asia / China	2017-06-05
EPI_ISL_379670	A/chicken/Shaanxi/SD183/2017	Asia / China	2017-05-27
EPI_ISL_379669	A/chicken/Tianjing/SD182/2017	Asia / China	2017-05-20
EPI_ISL_379668	A/chicken/Henan/SD163/2017	Asia / China	2017-05-07
EPI_ISL_379667	A/chicken/Hebei/SD156/2017	Asia / China	2017-05-01
EPI_ISL_379666	A/chicken/Henan/SD142/2017	Asia / China	2017-05-07
EPI_ISL_379665	A/chicken/Fujian/SD136/2017	Asia / China	2017-03-26
EPI_ISL_379664	A/chicken/Guangxi/SD131/2017	Asia / China	2017-04-18
EPI_ISL_379663	A/chicken/Hunan/SD130/2017	Asia / China	2017-03-21
EPI_ISL_379662	A/chicken/Hunan/SD108/2017	Asia / China	2017-03-11
EPI_ISL_379661	A/chicken/Hunan/SD107/2017	Asia / China	2017-03-11
EPI_ISL_379660	A/chicken/Guangdong/SD103/2017	Asia / China	2017-03-02
EPI_ISL_379659	A/chicken/Guangxi/SD098/2017	Asia / China	2017-04-18
EPI_ISL_379658	A/chicken/Guangxi/SD097/2017	Asia / China	2017-04-18
EPI_ISL_379657	A/chicken/Hunan/SD083/2017	Asia / China	2017-02-27
EPI_ISL_379656	A/chicken/Tibet/S3268/2017	Asia / China	2017-11-02
EPI_ISL_379655	A/chicken/Guangdong/S12669/2017	Asia / China	2017-02-07
EPI_ISL_379654	A/chicken/Hunan/S1221/2017	Asia / China	2017-02-20
EPI_ISL_379653	A/chicken/Hunan/S1220/2017	Asia / China	2017-02-20
EPI_ISL_379652	A/chicken/Guangdong/S12178/2017	Asia / China	2017-02-07
EPI_ISL_379651	A/chicken/Guangdong/S11523/2017	Asia / China	2017-02-07
EPI_ISL_379650	A/chicken/Guangdong/S10131/2017	Asia / China	2017-02-07
EPI_ISL_379649	A/chicken/Yunnan/SD193/2017	Asia / China	2017-07-06
EPI_ISL_379648	A/chicken/Xinjiang/SD192/2017	Asia / China	2017-07-03
EPI_ISL_379647	A/chicken/Liaoning/SD207/2017	Asia / China	2017-09-14
EPI_ISL_379646	A/chicken/Hunan/S31330/2017	Asia / China	2017-11-09
EPI_ISL_379642	A/chicken/Hebei/SD167/2017	Asia / China	2017-05-10
EPI_ISL_379641	A/chicken/Fujian/SD180/2017	Asia / China	2017-05-19
EPI_ISL_379640	A/chicken/Zhejiang/SD036/2017	Asia / China	2017-02-01
EPI_ISL_379639	A/chicken/Tibet/SD143/2017	Asia / China	2017-04-04
EPI_ISL_379638	A/chicken/Shanxi/SD179/2017	Asia / China	2017-05-17
EPI_ISL_379637	A/chicken/Shandong/S1174/2017	Asia / China	2017-04-24
EPI_ISL_379636	A/chicken/Sichuan/S1267/2017	Asia / China	2017-03-09
EPI_ISL_379635	A/chicken/Ningxia/S1215/2017	Asia / China	2017-04-13
EPI_ISL_379634	A/chicken/Jiangsu/S10428/2017	Asia / China	2017-02-07
EPI_ISL_379633	A/chicken/Hubei/SD095/2017	Asia / China	2017-02-28
EPI_ISL_379632	A/chicken/Henan/SD181/2017	Asia / China	2017-05-20
EPI_ISL_379631	A/chicken/Guizhou/SD106/2017	Asia / China	2017-03-04
EPI_ISL_379630	A/chicken/Gansu/SD162/2017	Asia / China	2017-05-06
EPI_ISL_379629	A/chicken/Guangdong/SD004/2017	Asia / China	2017-02-01
EPI_ISL_379628	A/chicken/Chongqing/SD057/2017	Asia / China	2017-02-23
EPI_ISL_379627	A/chicken/Beijing/SD147/2017	Asia / China	2017-04-12
EPI_ISL_379626	A/chicken/Anhui/S2351/2017	Asia / China	2017-04-27
EPI_ISL_372307	A/chicken/China/ZSM/2017	Asia / China	2017-01-10
EPI_ISL_309836	A/Chicken/Netherlands/16007311-037-041/2016	Europe / Netherlands / Provincie Friesland / Hiaure	2016-06-08
EPI_ISL_277050	A/chicken/Wuxi/WX5/2014	Asia / China / Jiangsu	2014-06-01
EPI_ISL_277048	A/chicken/Wuxi/8048/2016	Asia / China / Jiangsu	2016-04-21
EPI_ISL_277047	A/chicken/Wuxi/5852/2015	Asia / China / Jiangsu	2015-05-19
EPI_ISL_277046	A/chicken/Wuxi/7144/2015	Asia / China / Jiangsu	2015-12-19
EPI_ISL_273950	A/Dressed_chicken/Guangdong/GZ631/2017	Asia / China / Guangdong Province / Guangzhou	2017-04-13
EPI_ISL_273948	A/Dressed_chicken/Guangdong/GZ066/2017	Asia / China / Guangdong	2017-01-04
EPI_ISL_252837	A/chicken/Ganzhou/GZ79/2016	Asia / China	2016-01-27
EPI_ISL_252829	A/chicken/Longquan/LQ78/2016	Asia / China	2016-01-30
EPI_ISL_249307	A/Chicken/Huizhou/HZL1/2017(H7N9)	Asia / China / Guangdong Province	2017-02-08
EPI_ISL_249306	A/Chicken/Guangdong/DG35/2017(H7N9)	Asia / China / Guangdong Province	2017-01-01
EPI_ISL_249305	A/Chicken/Guangdong/DG25/2017(H7N9)	Asia / China / Guangdong Province	2017-01-01
EPI_ISL_249304	A/Chicken/Guangdong/DG24/2017(H7N9)	Asia / China / Guangdong Province	2017-01-01
EPI_ISL_249303	A/Chicken/Guangdong/DG22/2017(H7N9)	Asia / China / Guangdong Province	2017-01-01
EPI_ISL_249302	A/Chicken/Guangdong/DG21/2017(H7N9)	Asia / China / Guangdong Province	2017-01-01
EPI_ISL_249301	A/Chicken/Shandong/16460/2016(H7N9)	Asia / China / Shandong Province	2016-02-01
EPI_ISL_249300	A/Chicken/Guangdong/KP14236/2014(H7N9)	Asia / China / Guangdong Province	2014-05-29
EPI_ISL_249299	A/Chicken/Guangdong/KP14235/2014(H7N9)	Asia / China / Guangdong Province	2014-05-29
EPI_ISL_249297	A/Chicken/Guangdong/KP14213/2014(H7N9)	Asia / China / Guangdong Province	2014-05-29
EPI_ISL_249296	A/Chicken/Guangdong/ZH14124/2014(H7N9)	Asia / China / Guangdong Province	2014-03-24
EPI_ISL_249295	A/Chicken/Guangdong/ZH14072/2014(H7N9)	Asia / China / Guangdong Province	2014-03-21
EPI_ISL_249294	A/Chicken/Jiangsu/14037/2014(H7N9)	Asia / China / Jiangsu Provice	2014-01-06
EPI_ISL_249282	A/Chicken/Guangdong/CZ9/2016(H7N9)	Asia / China / Guangdong Province	2016-02-28
EPI_ISL_249281	A/Chicken/Heyuan/16876/2016(H7N9)	Asia / China / Guangdong Province	2016-07-24
EPI_ISL_249236	A/Chicken/Guangdong/DG16804/2016(H7N9)	Asia / China / Guangdong Province	2016-08-09
EPI_ISL_249154	A/Chicken/Guangdong/DG16800/2016(H7N9)	Asia / China / Guangdong Province	2016-07-04
EPI_ISL_249153	A/Chicken/Guangdong/DG16746/2016(H7N9)	Asia / China / Guangdong Province	2016-06-03
EPI_ISL_249152	A/Chicken/Jiangsu/16680/2016(H7N9)	Asia / China / Jiangsu Provice	2016-04-22
EPI_ISL_249151	A/Chicken/Guangdong/DG16675/2016(H7N9)	Asia / China / Guangdong Province	2016-04-22
EPI_ISL_249150	A/Chicken/Guangdong/DG16667/2016(H7N9)	Asia / China / Guangdong Province	2016-04-22
EPI_ISL_249149	A/Chicken/Guangdong/DG16666/2016(H7N9)	Asia / China / Guangdong Province	2016-04-22
EPI_ISL_249148	A/Chicken/Guangdong/DG16624/2016(H7N9)	Asia / China / Guangdong Province	2016-04-22
EPI_ISL_249147	A/Chicken/Guangdong/DG16604/2016(H7N9)	Asia / China / Guangdong Province	2016-04-01
EPI_ISL_249146	A/Chicken/Guangdong/DG16550/2016(H7N9)	Asia / China / Guangdong Province	2016-03-18
EPI_ISL_249145	A/Chicken/Guangdong/DG16545/2016(H7N9)	Asia / China / Guangdong Province	2016-03-18
EPI_ISL_249144	A/Chicken/Guangdong/GZ16498/2016(H7N9)	Asia / China / Guangdong Province	2016-03-08
EPI_ISL_249143	A/Chicken/Guangdong/GZ16491/2016(H7N9)	Asia / China / Guangdong Province	2016-03-08
EPI_ISL_249142	A/Chicken/Guangdong/GZ16459/2016(H7N9)	Asia / China / Guangdong Province	2016-03-17
EPI_ISL_249141	A/Chicken/Dongguan/DG16447/2016(H7N9)	Asia / China / Guangdong Province	2016-03-04
EPI_ISL_249140	A/Chicken/Guangdong/DG16437/2016(H7N9)	Asia / China / Guangdong Province	2016-03-01
EPI_ISL_249139	A/Chicken/Guangdong/DG16419/2016(H7N9)	Asia / China / Guangdong Province	2016-03-01
EPI_ISL_249138	A/Chicken/Guangdong/DG16411/2016(H7N9)	Asia / China / Guangdong Province	2016-03-01
EPI_ISL_249137	A/Chicken/Guangdong/DG16402/2016(H7N9)	Asia / China / Guangdong Province	2016-01-21
EPI_ISL_249136	A/Chicken/Guangdong/DG16303/2016(H7N9)	Asia / China / Guangdong Province	2016-01-13
EPI_ISL_249135	A/Chicken/Liaoning/16138/2016(H7N9)	Asia / China / Liaoning Province	2016-01-06
EPI_ISL_249134	A/Chicken/Guangdong/DG16072/2015(H7N9)	Asia / China / Guangdong Province	2015-12-28
EPI_ISL_249133	A/Chicken/Guangdong/DG16061/2015(H7N9)	Asia / China / Guangdong Province	2015-12-28
EPI_ISL_249132	A/Chicken/Guangdong/DG16058/2015(H7N9)	Asia / China / Guangdong Province	2015-12-28
EPI_ISL_249131	A/Chicken/Guangdong/DG16030/2015(H7N9)	Asia / China / Guangdong Province	2015-12-16
EPI_ISL_249130	A/Chicken/Guangdong/GZ16019/2015(H7N9)	Asia / China / Guangdong Province	2015-11-14
EPI_ISL_249129	A/Chicken/Guangdong/DG15720/2015(H7N9)	Asia / China / Guangdong Province	2015-09-20
EPI_ISL_249128	A/Chicken/Guangdong/DG15718/2015(H7N9)	Asia / China / Guangdong Province	2015-09-20
EPI_ISL_249127	A/Chicken/Guangdong/DG15709/2015(H7N9)	Asia / China / Guangdong Province	2015-07-07
EPI_ISL_249125	A/Chicken/Guangdong/DG15565/2015(H7N9)	Asia / China / Guangdong Province	2015-07-07
EPI_ISL_249124	A/Chicken/Guangdong/DG15480/2015(H7N9)	Asia / China / Guangdong Province	2015-05-22
EPI_ISL_249123	A/Chicken/Guangdong/DG15478/2015(H7N9)	Asia / China / Guangdong Province	2015-05-22
EPI_ISL_249122	A/Chicken/Guangdong/GZ15382/2015(H7N9)	Asia / China / Guangdong Province	2015-04-21
EPI_ISL_249121	A/Chicken/Guangdong/GZ15360/2015(H7N9)	Asia / China / Guangdong Province	2015-04-14
EPI_ISL_249120	A/Chicken/Guangdong/DG15287/2015(H7N9)	Asia / China / Guangdong Province	2015-03-12
EPI_ISL_249119	A/Chicken/Guangdong/GZ15239/2015(H7N9)	Asia / China / Guangdong Province	2015-02-09
EPI_ISL_249118	A/Chicken/Guangdong/GZ15192/2015(H7N9)	Asia / China / Guangdong Province	2015-01-26
EPI_ISL_249117	A/Chicken/Guangdong/DG15166/2015(H7N9)	Asia / China / Guangdong Province	2015-01-30
EPI_ISL_249116	A/Chicken/Guangdong/DG15159/2015(H7N9)	Asia / China / Guangdong Province	2015-01-30
EPI_ISL_249115	A/Chicken/Guangdong/DG0124/2017(H7N9)	Asia / China / Guangdong Province	2017-01-04
EPI_ISL_249114	A/Chicken/Huizhou/HZ04/2016(H7N9)	Asia / China / Guangdong Province	2016-12-28
EPI_ISL_249113	A/Chicken/Zhongshan/ZS/2017(H7N9)	Asia / China / Guangdong Province	2017-01-12
EPI_ISL_249112	A/Chicken/Guangdong/DG0164/2017(H7N9)	Asia / China / Guangdong Province	2017-01-04
EPI_ISL_249111	A/Chicken/Guangdong/DG096/2017(H7N9)	Asia / China / Guangdong Province	2017-01-04
EPI_ISL_249110	A/Chicken/Huizhou/HZBL/2017(H7N9)	Asia / China / Guangdong Province	2017-01-04
EPI_ISL_249109	A/Chicken/Guangdong/DG0188/2017(H7N9)	Asia / China / Guangdong Province	2017-01-04
EPI_ISL_249108	A/Chicken/Guangdong/DG042/2017(H7N9)	Asia / China / Guangdong Province	2017-01-04
EPI_ISL_249107	A/Chicken/Guangdong/KP14218/2014(H7N9)	Asia / China / Guangdong Province	2014-05-29
EPI_ISL_249106	A/Chicken/Guangdong/KP14210/2014(H7N9)	Asia / China / Guangdong Province	2014-05-29
EPI_ISL_249104	A/Chicken/Guangdong/ZH14123/2014(H7N9)	Asia / China / Guangdong Province	2014-03-24
EPI_ISL_249103	A/Chicken/Guangdong/ZH14073/2014(H7N9)	Asia / China / Guangdong Province	2014-03-21
EPI_ISL_249101	A/Chicken/Guangxi/14048/2014(H7N9)	Asia / China / Guangxi Zhuang Autonomous Region	2014-03-05
EPI_ISL_249099	A/Chicken/Jiangsu/14040/2014(H7N9)	Asia / China / Jiangsu Provice	2014-01-09
EPI_ISL_249098	A/Chicken/Jiangsu/14038/2014(H7N9)	Asia / China / Jiangsu Provice	2014-01-06
EPI_ISL_249096	A/Chicken/Guangdong/ZH14036/2014(H7N9)	Asia / China / Guangdong Province	2014-02-18
EPI_ISL_248886	A/Chicken/Huizhou/HZX/2017(H7N9)	Asia / China / Guangdong Province	2017-01-10
EPI_ISL_248816	A/Chicken/Guangzhou/HD621/2017(H7N9)	Asia / China / Guangdong Province	2017-01-15
EPI_ISL_248796	A/Chicken/Huizhou/HZ-3/2016(H7N9)	Asia / China / Guangdong Province	2016-12-28
EPI_ISL_211476	A/chicken/Anhui/A1118/2014	Asia / China	2014-04-22
EPI_ISL_211475	A/chicken/Anhui/A1113/2014	Asia / China	2014-04-22
EPI_ISL_211474	A/chicken/Anhui/A1110/2014	Asia / China	2014-04-22
EPI_ISL_211473	A/chicken/Anhui/A1109/2014	Asia / China	2014-04-22
EPI_ISL_211472	A/chicken/Anhui/A1108/2014	Asia / China	2014-04-22
EPI_ISL_211470	A/chicken/Anhui/A1104/2014	Asia / China	2014-04-22
EPI_ISL_211469	A/chicken/Anhui/A1103/2014	Asia / China	2014-04-22
EPI_ISL_211468	A/chicken/Anhui/A1101/2014	Asia / China	2014-04-22
EPI_ISL_200115	A/chicken/Wuxi/0405005/2013	Asia / China	2013-04-05
EPI_ISL_200113	A/chicken/Suzhou/04020102/2013	Asia / China	2013-04-02
EPI_ISL_200112	A/chicken/Wuxi/04030201/2013	Asia / China	2013-04-03
EPI_ISL_199285	A/chicken/Jiangsu/01.20 TCCX014-P/2015(H7N9)	Asia / China	2015-01-20
EPI_ISL_199203	A/chicken/Jiangsu/12.30 WZNHQ013-P/2014(H7N9)	Asia / China	2014-12-30
EPI_ISL_199202	A/chicken/Jiangsu/12.30 WZNHQ009-P/2014(H7N9)	Asia / China	2014-12-30
EPI_ISL_179904	A/chicken/Jiangxi/12200/2014	Asia / China	2014-03-16
EPI_ISL_179903	A/chicken/Jiangxi/13268/2014	Asia / China	2014-03-30
EPI_ISL_179902	A/chicken/Jiangxi/13255/2014	Asia / China	2014-03-30
EPI_ISL_179901	A/chicken/Jiangxi/13250/2014	Asia / China	2014-03-30
EPI_ISL_179899	A/chicken/Jiangxi/13230/2014	Asia / China	2014-03-30
EPI_ISL_179898	A/chicken/Jiangxi/13220/2014	Asia / China	2014-03-30
EPI_ISL_179897	A/chicken/Jiangxi/13223/2014	Asia / China	2014-03-30
EPI_ISL_179896	A/chicken/Jiangxi/12240/2014	Asia / China	2014-03-16
EPI_ISL_179895	A/chicken/Jiangxi/13209/2014	Asia / China	2014-03-30
EPI_ISL_179894	A/chicken/Jiangxi/13207/2014	Asia / China	2014-03-30
EPI_ISL_179893	A/chicken/Jiangxi/12768/2014	Asia / China	2014-03-22
EPI_ISL_179892	A/chicken/Jiangxi/12274/2014	Asia / China	2014-03-16
EPI_ISL_179859	A/chicken/Jiangxi/12261/2014	Asia / China	2014-03-16
EPI_ISL_179858	A/chicken/Jiangxi/12254/2014	Asia / China	2014-03-16
EPI_ISL_179857	A/chicken/Jiangxi/12223/2014	Asia / China	2014-03-16
EPI_ISL_179856	A/chicken/Jiangxi/12245/2014	Asia / China	2014-03-16
EPI_ISL_179855	A/chicken/Jiangxi/12221/2014	Asia / China	2014-03-16
EPI_ISL_179854	A/chicken/Jiangxi/12249/2014	Asia / China	2014-03-16
EPI_ISL_179853	A/chicken/Jiangxi/12216/2014	Asia / China	2014-03-16
EPI_ISL_179852	A/chicken/Jiangxi/12210/2014	Asia / China	2014-03-16
EPI_ISL_179851	A/chicken/Jiangxi/12206/2014	Asia / China	2014-03-16
EPI_ISL_179799	A/chicken/Jiangxi/12564/2013	Asia / China	2013-04-07
EPI_ISL_179671	A/chicken/Zhejiang/DTID-ZJU06/2013	Asia / China	2013-12
EPI_ISL_175792	A/chicken/Shaoxing/5186/2013	Asia / China	2013-10-28
EPI_ISL_175791	A/chicken/Shaoxing/5146/2013	Asia / China	2013-10-28
EPI_ISL_175790	A/chicken/Shaoxing/5136/2013	Asia / China	2013-10-28
EPI_ISL_175789	A/silkie chicken/Shaoxing/5130/2013	Asia / China	2013-10-28
EPI_ISL_175788	A/chicken/Shaoxing/5087/2013	Asia / China	2013-10-28
EPI_ISL_175787	A/chicken/Shaoxing/5086/2013	Asia / China	2013-10-28
EPI_ISL_175784	A/chicken/Jiaxing/4490/2013	Asia / China	2013-10-25
EPI_ISL_175781	A/silkie chicken/Huzhou/4213/2013	Asia / China	2013-10-24
EPI_ISL_175778	A/chicken/Huzhou/4169/2013	Asia / China	2013-10-24
EPI_ISL_175777	A/chicken/Huzhou/4141/2013	Asia / China	2013-10-24
EPI_ISL_175776	A/chicken/Huzhou/4083/2013	Asia / China	2013-10-24
EPI_ISL_175773	A/chicken/Huzhou/4076/2013	Asia / China	2013-10-24
EPI_ISL_175772	A/chicken/Huzhou/4074/2013	Asia / China	2013-10-24
EPI_ISL_175771	A/chicken/Huzhou/4073/2013	Asia / China	2013-10-24
EPI_ISL_175769	A/chicken/Huzhou/4067/2013	Asia / China	2013-10-24
EPI_ISL_175768	A/chicken/Huzhou/4045/2013	Asia / China	2013-10-24
EPI_ISL_175739	A/chicken/Huzhou/3802/2013	Asia / China	2013-10-24
EPI_ISL_175738	A/chicken/Huzhou/3791/2013	Asia / China	2013-10-24
EPI_ISL_175737	A/chicken/Huzhou/3765/2013	Asia / China	2013-10-24
EPI_ISL_175736	A/chicken/Shaoxing/2417/2013	Asia / China	2013-10-20
EPI_ISL_175734	A/chicken/Dongguan/4251/2013	Asia / China	2013-12-19
EPI_ISL_175733	A/chicken/Dongguan/4195/2013	Asia / China	2013-12-19
EPI_ISL_175732	A/silkie chicken/Dongguan/4129/2013	Asia / China	2013-12-19
EPI_ISL_175730	A/silkie chicken/Dongguan/4127/2013	Asia / China	2013-12-19
EPI_ISL_175729	A/silkie chicken/Dongguan/4126/2013	Asia / China	2013-12-19
EPI_ISL_175728	A/chicken/Dongguan/4114/2013	Asia / China	2013-12-19
EPI_ISL_175727	A/chicken/Dongguan/4102/2013	Asia / China	2013-12-19
EPI_ISL_175726	A/chicken/Dongguan/4094/2013	Asia / China	2013-12-19
EPI_ISL_175725	A/chicken/Dongguan/4063/2013	Asia / China	2013-12-19
EPI_ISL_175724	A/chicken/Dongguan/4048/2013	Asia / China	2013-12-19
EPI_ISL_175723	A/chicken/Dongguan/4037/2013	Asia / China	2013-12-19
EPI_ISL_175722	A/silkie chicken/Dongguan/3990/2013	Asia / China	2013-12-19
EPI_ISL_175721	A/silkie chicken/Dongguan/3980/2013	Asia / China	2013-12-19
EPI_ISL_175720	A/chicken/Dongguan/3972/2013	Asia / China	2013-12-19
EPI_ISL_175719	A/chicken/Dongguan/3945/2013	Asia / China	2013-12-19
EPI_ISL_175718	A/chicken/Dongguan/3935/2013	Asia / China	2013-12-19
EPI_ISL_175717	A/chicken/Dongguan/3917/2013	Asia / China	2013-12-19
EPI_ISL_175716	A/chicken/Dongguan/3894/2013	Asia / China	2013-12-19
EPI_ISL_175715	A/silkie chicken/Shenzhen/3782/2013	Asia / China	2013-12-19
EPI_ISL_175714	A/silkie chicken/Shenzhen/3781/2013	Asia / China	2013-12-19
EPI_ISL_175713	A/chicken/Shenzhen/3780/2013	Asia / China	2013-12-19
EPI_ISL_175712	A/chicken/Shenzhen/3734/2013	Asia / China	2013-12-19
EPI_ISL_175711	A/chicken/Shenzhen/3733/2013	Asia / China	2013-12-19
EPI_ISL_175710	A/silkie chicken/Dongguan/3606/2013	Asia / China	2013-12-19
EPI_ISL_175709	A/silkie chicken/Dongguan/3605/2013	Asia / China	2013-12-19
EPI_ISL_175708	A/chicken/Dongguan/3582/2013	Asia / China	2013-12-19
EPI_ISL_175685	A/chicken/Dongguan/3563/2013	Asia / China	2013-12-19
EPI_ISL_175684	A/chicken/Dongguan/3544/2013	Asia / China	2013-12-19
EPI_ISL_175683	A/silkie chicken/Dongguan/3528/2013	Asia / China	2013-12-19
EPI_ISL_175682	A/silkie chicken/Dongguan/3526/2013	Asia / China	2013-12-19
EPI_ISL_175681	A/silkie chicken/Dongguan/3525/2013	Asia / China	2013-12-19
EPI_ISL_175680	A/silkie chicken/Dongguan/3522/2013	Asia / China	2013-12-19
EPI_ISL_175679	A/silkie chicken/Dongguan/3520/2013	Asia / China	2013-12-19
EPI_ISL_175678	A/chicken/Dongguan/3491/2013	Asia / China	2013-12-19
EPI_ISL_175677	A/chicken/Dongguan/3488/2013	Asia / China	2013-12-19
EPI_ISL_175676	A/chicken/Dongguan/3487/2013	Asia / China	2013-12-19
EPI_ISL_175675	A/chicken/Dongguan/3464/2013	Asia / China	2013-12-19
EPI_ISL_175674	A/chicken/Dongguan/3438/2013	Asia / China	2013-12-19
EPI_ISL_175673	A/chicken/Dongguan/3418/2013	Asia / China	2013-12-19
[truncated: 598 more rows]
